# Supplementary material for: Bis{1-[(4-methyl­phen­yl)imino­meth­yl]-2-naphtho­lato-κ2 N,O}copper(II)
Source: Acta Crystallogr Sect E Struct Rep Online. 2010 Aug 11;66(Pt 9):m1076. doi: 10.1107/S1600536810030667 (PMC3008097; doi:10.1107/S1600536810030667)
Supplement: Supplementary file 1 [file e-66-m1076-sup1.cif]

##############################################################################
###                                                                        ###
###        Electronic paper (Acta Crystallographica Section E)             ###
###                                                                        ###
##############################################################################
#                                                                            #
# This CIF contains the data in a paper accepted for publication in Acta     #
# Crystallographica Section E. It conforms to the requirements of Notes      #
# for Authors for Section E, and has been peer reviewed under the auspices   #
# of the IUCr Commission on Journals.                                        #
#                                                                            #
# Full details of the Crystallographic Information File format               #
# are given in the paper "The Crystallographic Information File (CIF):       #
# a New Standard Archive File for Crystallography" by S. R. Hall, F. H.      #
# Allen and I. D. Brown [Acta Cryst. (1991), A47, 655-685].                  #
#                                                                            #
# The current version of the core CIF dictionary is obtainable from          #
# ftp://ftp.iucr.org/pub/cif_core.dic. The current version number is 2.4.    #
#                                                                            #
# Software is freely available for graphical display of the structure(s) in  #
# this CIF.  For information consult the CIF home page http://www.iucr.org/  #
# cif/home.html                                                              #
#                                                                            #
# This file may be used for bona fide research purposes within the           #
# scientific community so long as proper attribution is given to the journal # 
# article from which it was obtained.                                        #
#                                                                            #
##############################################################################
                                             
data_global
_audit_creation_method     'SHELXL97'
_journal_date_recd_electronic     2010-07-21
_journal_date_accepted     2010-08-01
_journal_name_full     'Acta Crystallographica, Section E'
_journal_year     2010
_journal_volume     66
_journal_issue      9
_journal_page_first     m1076
_journal_page_last     m1076
_journal_paper_category     QM
_journal_coeditor_code     LH5095
_publ_contact_author_name     'Dr. Peihua Zhu'
_publ_contact_author_address
;
School of Chemistry and Chemical Engineering
University of Jinan
Jinan 250022
People's Republic of China;
;
_publ_contact_author_email     chm_zhuph@ujn.edu.cn
_publ_contact_author_phone     '86 531 82765969'
_publ_section_title
;\
Bis{1-[(4-methylphenyl)iminomethyl]-2-naphtholato-\k^2^<i>N</i>,<i>O</i>}\
copper(II)
;
loop_
    _publ_author_name
    _publ_author_address
    'Peihua Zhu'
;
 School of Chemistry and Chemical Engineering
 University of Jinan
 Jinan 250022
 People's Republic of China;
;
    'Hongyan Wang'
;
 School of Chemistry and Chemical Engineering
 University of Jinan
 Jinan 250022
 People's Republic of China;
;
    'Yan Wang'
;
 School of Chemistry and Chemical Engineering
 University of Jinan
 Jinan 250022
 People's Republic of China;
;
    'Yanli Chen'
;
 School of Chemistry and Chemical Engineering
 University of Jinan
 Jinan 250022
 People's Republic of China;
;
    'Qin Wei'
;
 School of Chemistry and Chemical Engineering
 University of Jinan
 Jinan 250022
 People's Republic of China;
;
data_I
_audit_creation_method     SHELXL-97
_chemical_name_systematic
;
Bis{1-[(4-methylphenyl)iminomethyl]-2-naphtholato-
\k^2^<i>N</i>,<i>O</i>}copper(II)
;
_chemical_name_common     ?
_chemical_formula_moiety     'C36 H28 Cu N2 O2'
_chemical_formula_sum     'C36 H28 Cu N2 O2'
_chemical_formula_iupac     '[Cu (C18 H14 N O)2]'
_chemical_formula_weight     584.14
_chemical_melting_point     ?
_symmetry_cell_setting     triclinic
_symmetry_space_group_name_H-M     'P -1'
_symmetry_space_group_name_Hall     '-P 1'
loop_
    _symmetry_equiv_pos_as_xyz
    'x, y, z'
    '-x, -y, -z'
_cell_length_a     7.0948(6)
_cell_length_b     10.2335(7)
_cell_length_c     10.5784(10)
_cell_angle_alpha     104.559(7)
_cell_angle_beta     98.728(7)
_cell_angle_gamma     102.573(7)
_cell_volume     708.01(10)
_cell_formula_units_Z     1
_cell_measurement_reflns_used     1252
_cell_measurement_theta_min     2.525
_cell_measurement_theta_max     23.942
_cell_measurement_temperature     293(2)
_exptl_crystal_description     block
_exptl_crystal_colour     black
_exptl_crystal_size_max     0.25
_exptl_crystal_size_mid     0.12
_exptl_crystal_size_min     0.11
_exptl_crystal_density_diffrn     1.370
_exptl_crystal_density_meas     ?
_exptl_crystal_density_method     'not measured'
_exptl_crystal_F_000     303
_exptl_absorpt_coefficient_mu     0.807
_exptl_absorpt_correction_type     multi-scan
_exptl_absorpt_process_details     '(SADABS; Sheldrick, 2003)'
_exptl_absorpt_correction_T_min     0.8237
_exptl_absorpt_correction_T_max     0.9164
_exptl_special_details
;
;
_diffrn_ambient_temperature     293(2)
_diffrn_radiation_type     MoK\a
_diffrn_radiation_wavelength     0.71073
_diffrn_radiation_source     'fine-focus sealed tube'
_diffrn_radiation_monochromator     graphite
_diffrn_measurement_device_type     'Bruker APEXII CCD area-detector'
_diffrn_measurement_method     '\f and \w scans'
_diffrn_detector_area_resol_mean     ?
_diffrn_reflns_number     7213
_diffrn_reflns_av_R_equivalents     0.0279
_diffrn_reflns_av_sigmaI/netI     0.0396
_diffrn_reflns_theta_min     3.19
_diffrn_reflns_theta_max     26.37
_diffrn_reflns_theta_full     26.37
_diffrn_measured_fraction_theta_max     0.996
_diffrn_measured_fraction_theta_full     0.996
_diffrn_reflns_limit_h_min     -8
_diffrn_reflns_limit_h_max     8
_diffrn_reflns_limit_k_min     -12
_diffrn_reflns_limit_k_max     12
_diffrn_reflns_limit_l_min     -13
_diffrn_reflns_limit_l_max     13
_diffrn_standards_number     ?
_diffrn_standards_interval_count     ?
_diffrn_standards_interval_time     ?
_diffrn_standards_decay_%     ?
_refine_special_details
;
Refinement of <i>F</i>^2^ against ALL reflections. The weighted <i>R</i>-factor
<i>wR</i> and goodness of fit <i>S</i> are based on <i>F</i>^2^, conventional
<i>R</i>-factors <i>R</i> are based on <i>F</i>, with <i>F</i> set to zero for
negative <i>F</i>^2^. The threshold expression of <i>F</i>^2^ >
\s(<i>F</i>^2^) is used only for calculating <i>R</i>-factors(gt) <i>etc</i>.
and is not relevant to the choice of reflections for refinement.
<i>R</i>-factors based on <i>F</i>^2^ are statistically about twice as large
as those based on <i>F</i>, and <i>R</i>- factors based on ALL data will be
even larger.
;
_reflns_number_total     2878
_reflns_number_gt     2395
_reflns_threshold_expression     I>2\s(I)
_refine_ls_structure_factor_coef     Fsqd
_refine_ls_matrix_type     full
_refine_ls_R_factor_all     0.0430
_refine_ls_R_factor_gt     0.0320
_refine_ls_wR_factor_gt     0.0738
_refine_ls_wR_factor_ref     0.0761
_refine_ls_goodness_of_fit_ref     1.006
_refine_ls_restrained_S_all     1.006
_refine_ls_number_reflns     2878
_refine_ls_number_parameters     188
_refine_ls_number_restraints     0
_refine_ls_hydrogen_treatment     constr
_refine_ls_weighting_scheme     calc
_refine_ls_weighting_details
                 'calc w=1/[\s^2^(Fo^2^)+(0.0431P)^2^] where P=(Fo^2^+2Fc^2^)/3'
_atom_sites_solution_hydrogens     geom
_atom_sites_solution_primary     direct
_atom_sites_solution_secondary     difmap
_refine_ls_shift/su_max     0.001
_refine_ls_shift/su_mean     0.000
_refine_diff_density_max     0.244
_refine_diff_density_min     -0.179
_refine_ls_extinction_method     none
_refine_ls_extinction_coef     ?
loop_
    _atom_type_symbol
    _atom_type_description
    _atom_type_scat_dispersion_real
    _atom_type_scat_dispersion_imag
    _atom_type_scat_source
    'C' 'C' 0.0033 0.0016
                         'International Tables Vol C Tables 4.2.6.8 and 6.1.1.4'
    'H' 'H' 0.0000 0.0000
                         'International Tables Vol C Tables 4.2.6.8 and 6.1.1.4'
    'Cu' 'Cu' 0.3201 1.2651
                         'International Tables Vol C Tables 4.2.6.8 and 6.1.1.4'
    'N' 'N' 0.0061 0.0033
                         'International Tables Vol C Tables 4.2.6.8 and 6.1.1.4'
    'O' 'O' 0.0106 0.0060
                         'International Tables Vol C Tables 4.2.6.8 and 6.1.1.4'
_computing_data_collection     'APEX2 (Bruker, 2004)'
_computing_cell_refinement     'SAINT-Plus (Bruker, 2001)'
_computing_data_reduction     'SAINT-Plus (Bruker, 2001)'
_computing_structure_solution     'SHELXS97 (Sheldrick, 2008)'
_computing_structure_refinement     'SHELXL97 (Sheldrick, 2008)'
_computing_molecular_graphics     'SHELXTL (Sheldrick, 2008)'
_computing_publication_material     'SHELXTL (Sheldrick, 2008)'
loop_
    _atom_site_type_symbol
    _atom_site_label
    _atom_site_fract_x
    _atom_site_fract_y
    _atom_site_fract_z
    _atom_site_U_iso_or_equiv
    _atom_site_adp_type
    _atom_site_calc_flag
    _atom_site_refinement_flags
    _atom_site_occupancy
    _atom_site_disorder_assembly
    _atom_site_disorder_group
    Cu Cu1 0.5000 0.0000 0.0000 0.03685(13) Uani d S 1 . .
    O O 0.63653(18) -0.08439(14) 0.10934(13) 0.0465(3) Uani d . 1 . .
    N N 0.3572(2) 0.06231(15) 0.14161(14) 0.0353(3) Uani d . 1 . .
    C C 0.2582(3) 0.17043(18) 0.14181(17) 0.0348(4) Uani d . 1 . .
    C C1 0.3384(3) 0.00334(19) 0.23682(18) 0.0374(4) Uani d . 1 . .
    H H1 0.2561 0.0326 0.2922 0.045 Uiso calc R 1 . .
    C C2 0.5826(3) -0.13173(18) 0.20525(18) 0.0380(4) Uani d . 1 . .
    C C5 0.0594(3) 0.14665(19) 0.14435(19) 0.0403(4) Uani d . 1 . .
    H H5 -0.0138 0.0584 0.1419 0.048 Uiso calc R 1 . .
    C C6 -0.0300(3) 0.2550(2) 0.15063(19) 0.0464(5) Uani d . 1 . .
    H H6 -0.1636 0.2380 0.1525 0.056 Uiso calc R 1 . .
    C C7 0.3611(3) 0.30083(19) 0.13974(19) 0.0443(5) Uani d . 1 . .
    H H7 0.4929 0.3167 0.1332 0.053 Uiso calc R 1 . .
    C C8 0.3767(3) -0.16156(19) 0.37004(18) 0.0397(4) Uani d . 1 . .
    C C9 0.0726(3) 0.3872(2) 0.15411(19) 0.0459(5) Uani d . 1 . .
    C C10 0.4283(3) -0.09993(19) 0.26615(18) 0.0366(4) Uani d . 1 . .
    C C12 0.2192(3) -0.1408(2) 0.43269(19) 0.0481(5) Uani d . 1 . .
    H H12 0.1454 -0.0824 0.4091 0.058 Uiso calc R 1 . .
    C C14 0.4870(3) -0.24967(19) 0.41041(19) 0.0452(5) Uani d . 1 . .
    C C15 0.2694(3) 0.4076(2) 0.1473(2) 0.0493(5) Uani d . 1 . .
    H H15 0.3417 0.4952 0.1478 0.059 Uiso calc R 1 . .
    C C17 -0.0240(4) 0.5069(2) 0.1698(3) 0.0680(7) Uani d . 1 . .
    H H17A -0.1612 0.4714 0.1253 0.102 Uiso calc R 1 . .
    H H17B 0.0411 0.5744 0.1308 0.102 Uiso calc R 1 . .
    H H17C -0.0132 0.5507 0.2631 0.102 Uiso calc R 1 . .
    C C18 0.6458(3) -0.2737(2) 0.3493(2) 0.0530(5) Uani d . 1 . .
    H H18 0.7205 -0.3293 0.3779 0.064 Uiso calc R 1 . .
    C C19 0.1725(3) -0.2047(2) 0.5277(2) 0.0595(6) Uani d . 1 . .
    H H19 0.0684 -0.1889 0.5678 0.071 Uiso calc R 1 . .
    C C20 0.6920(3) -0.2190(2) 0.2516(2) 0.0493(5) Uani d . 1 . .
    H H20 0.7966 -0.2380 0.2136 0.059 Uiso calc R 1 . .
    C C21 0.2798(4) -0.2931(2) 0.5642(2) 0.0651(6) Uani d . 1 . .
    H H21 0.2455 -0.3379 0.6270 0.078 Uiso calc R 1 . .
    C C23 0.4339(4) -0.3138(2) 0.5084(2) 0.0602(6) Uani d . 1 . .
    H H23 0.5067 -0.3714 0.5350 0.072 Uiso calc R 1 . .
loop_
    _atom_site_aniso_label
    _atom_site_aniso_U_11
    _atom_site_aniso_U_22
    _atom_site_aniso_U_33
    _atom_site_aniso_U_12
    _atom_site_aniso_U_13
    _atom_site_aniso_U_23
    Cu1 0.03127(19) 0.0423(2) 0.0432(2) 0.01461(14) 0.01515(13) 0.01531(15)
    O 0.0397(7) 0.0623(9) 0.0530(8) 0.0251(7) 0.0218(6) 0.0273(7)
    N 0.0314(8) 0.0371(8) 0.0410(9) 0.0132(7) 0.0112(6) 0.0126(7)
    C 0.0350(9) 0.0366(10) 0.0338(10) 0.0135(8) 0.0105(7) 0.0072(8)
    C1 0.0311(9) 0.0421(11) 0.0391(11) 0.0110(8) 0.0121(8) 0.0083(9)
    C2 0.0334(10) 0.0379(10) 0.0413(11) 0.0095(8) 0.0072(8) 0.0100(9)
    C5 0.0370(10) 0.0388(10) 0.0472(11) 0.0122(8) 0.0149(8) 0.0110(9)
    C6 0.0369(10) 0.0510(12) 0.0538(12) 0.0192(9) 0.0159(9) 0.0098(10)
    C7 0.0342(10) 0.0436(11) 0.0559(13) 0.0101(9) 0.0109(8) 0.0157(10)
    C8 0.0415(10) 0.0365(10) 0.0368(10) 0.0058(8) 0.0065(8) 0.0086(8)
    C9 0.0523(12) 0.0435(12) 0.0434(11) 0.0232(10) 0.0105(9) 0.0067(9)
    C10 0.0349(10) 0.0374(10) 0.0373(10) 0.0095(8) 0.0082(7) 0.0107(8)
    C12 0.0501(12) 0.0532(13) 0.0444(12) 0.0134(10) 0.0153(9) 0.0179(10)
    C14 0.0548(12) 0.0391(11) 0.0396(11) 0.0107(9) 0.0063(9) 0.0120(9)
    C15 0.0516(12) 0.0363(11) 0.0581(13) 0.0090(10) 0.0085(10) 0.0148(10)
    C17 0.0777(17) 0.0590(14) 0.0781(17) 0.0410(13) 0.0208(13) 0.0175(13)
    C18 0.0584(13) 0.0500(13) 0.0570(14) 0.0249(11) 0.0082(10) 0.0210(11)
    C19 0.0625(14) 0.0696(15) 0.0463(13) 0.0101(12) 0.0208(10) 0.0184(12)
    C20 0.0465(12) 0.0539(13) 0.0569(13) 0.0255(10) 0.0160(9) 0.0195(11)
    C21 0.0892(18) 0.0648(15) 0.0485(13) 0.0162(14) 0.0222(12) 0.0289(12)
    C23 0.0826(17) 0.0534(14) 0.0500(13) 0.0206(12) 0.0130(12) 0.0233(11)
_geom_special_details
;
All e.s.d.'s (except the e.s.d. in the dihedral angle between two l.s. planes)
are estimated using the full covariance matrix. The cell e.s.d.'s are taken
into account individually in the estimation of e.s.d.'s in distances, angles
and torsion angles; correlations between e.s.d.'s in cell parameters are only
used when they are defined by crystal symmetry. An approximate (isotropic)
treatment of cell e.s.d.'s is used for estimating e.s.d.'s involving l.s.
planes.
;
loop_
    _geom_bond_atom_site_label_1
    _geom_bond_atom_site_label_2
    _geom_bond_site_symmetry_2
    _geom_bond_distance
    _geom_bond_publ_flag
    Cu1 O 2_655 1.8837(12) ?
    Cu1 O . 1.8837(12) y
    Cu1 N . 1.9848(14) y
    Cu1 N 2_655 1.9848(14) ?
    O C2 . 1.302(2) n
    N C1 . 1.307(2) n
    N C . 1.434(2) n
    C C7 . 1.382(2) ?
    C C5 . 1.384(2) ?
    C1 C10 . 1.420(2) n
    C1 H1 . 0.9300 ?
    C2 C10 . 1.408(2) n
    C2 C20 . 1.431(2) ?
    C5 C6 . 1.385(2) ?
    C5 H5 . 0.9300 ?
    C6 C9 . 1.378(3) ?
    C6 H6 . 0.9300 ?
    C7 C15 . 1.380(2) ?
    C7 H7 . 0.9300 ?
    C8 C12 . 1.411(3) ?
    C8 C14 . 1.417(3) ?
    C8 C10 . 1.452(3) ?
    C9 C15 . 1.382(3) ?
    C9 C17 . 1.515(2) ?
    C12 C19 . 1.373(3) ?
    C12 H12 . 0.9300 ?
    C14 C23 . 1.414(3) ?
    C14 C18 . 1.417(3) ?
    C15 H15 . 0.9300 ?
    C17 H17A . 0.9600 ?
    C17 H17B . 0.9600 ?
    C17 H17C . 0.9600 ?
    C18 C20 . 1.343(3) ?
    C18 H18 . 0.9300 ?
    C19 C21 . 1.390(3) ?
    C19 H19 . 0.9300 ?
    C20 H20 . 0.9300 ?
    C21 C23 . 1.350(3) ?
    C21 H21 . 0.9300 ?
    C23 H23 . 0.9300 ?
loop_
    _geom_angle_atom_site_label_1
    _geom_angle_atom_site_label_2
    _geom_angle_atom_site_label_3
    _geom_angle_site_symmetry_1
    _geom_angle_site_symmetry_3
    _geom_angle
    _geom_angle_publ_flag
    O Cu1 O 2_655 . 180 y
    O Cu1 N 2_655 . 89.58(5) y
    O Cu1 N . . 90.42(5) y
    O Cu1 N 2_655 2_655 90.42(5) ?
    O Cu1 N . 2_655 89.58(5) ?
    N Cu1 N . 2_655 180 y
    C2 O Cu1 . . 128.62(11) n
    C1 N C . . 115.44(14) n
    C1 N Cu1 . . 122.54(12) n
    C N Cu1 . . 121.94(11) n
    C7 C C5 . . 118.92(16) n
    C7 C N . . 120.13(15) n
    C5 C N . . 120.95(16) n
    N C1 C10 . . 127.97(17) n
    N C1 H1 . . 116.0 ?
    C10 C1 H1 . . 116.0 ?
    O C2 C10 . . 124.11(16) ?
    O C2 C20 . . 116.69(16) ?
    C10 C2 C20 . . 119.19(17) ?
    C C5 C6 . . 119.60(17) ?
    C C5 H5 . . 120.2 ?
    C6 C5 H5 . . 120.2 ?
    C9 C6 C5 . . 122.15(17) ?
    C9 C6 H6 . . 118.9 ?
    C5 C6 H6 . . 118.9 ?
    C15 C7 C . . 120.38(17) ?
    C15 C7 H7 . . 119.8 ?
    C C7 H7 . . 119.8 ?
    C12 C8 C14 . . 117.34(17) ?
    C12 C8 C10 . . 123.66(17) ?
    C14 C8 C10 . . 118.99(17) ?
    C6 C9 C15 . . 117.32(17) ?
    C6 C9 C17 . . 121.49(18) ?
    C15 C9 C17 . . 121.16(19) ?
    C2 C10 C1 . . 120.13(16) ?
    C2 C10 C8 . . 119.57(16) ?
    C1 C10 C8 . . 119.94(16) ?
    C19 C12 C8 . . 121.51(19) ?
    C19 C12 H12 . . 119.2 ?
    C8 C12 H12 . . 119.2 ?
    C23 C14 C8 . . 119.42(19) ?
    C23 C14 C18 . . 121.54(18) ?
    C8 C14 C18 . . 119.03(18) ?
    C7 C15 C9 . . 121.53(18) ?
    C7 C15 H15 . . 119.2 ?
    C9 C15 H15 . . 119.2 ?
    C9 C17 H17A . . 109.5 ?
    C9 C17 H17B . . 109.5 ?
    H17A C17 H17B . . 109.5 ?
    C9 C17 H17C . . 109.5 ?
    H17A C17 H17C . . 109.5 ?
    H17B C17 H17C . . 109.5 ?
    C20 C18 C14 . . 122.24(18) ?
    C20 C18 H18 . . 118.9 ?
    C14 C18 H18 . . 118.9 ?
    C12 C19 C21 . . 120.4(2) ?
    C12 C19 H19 . . 119.8 ?
    C21 C19 H19 . . 119.8 ?
    C18 C20 C2 . . 120.91(19) ?
    C18 C20 H20 . . 119.5 ?
    C2 C20 H20 . . 119.5 ?
    C23 C21 C19 . . 120.0(2) ?
    C23 C21 H21 . . 120.0 ?
    C19 C21 H21 . . 120.0 ?
    C21 C23 C14 . . 121.4(2) ?
    C21 C23 H23 . . 119.3 ?
    C14 C23 H23 . . 119.3 ?
loop_
    _geom_torsion_atom_site_label_1
    _geom_torsion_atom_site_label_2
    _geom_torsion_atom_site_label_3
    _geom_torsion_atom_site_label_4
    _geom_torsion_site_symmetry_1
    _geom_torsion_site_symmetry_2
    _geom_torsion_site_symmetry_3
    _geom_torsion_site_symmetry_4
    _geom_torsion
    _geom_torsion_publ_flag
    O Cu1 O C2 2_655 . . .  -7E1(10)
                                    ?
    N Cu1 O C2 . . . . 25.66(16) ?
    N Cu1 O C2 2_655 . . . -154.34(16) ?
    O Cu1 N C1 2_655 . . . 159.10(14) ?
    O Cu1 N C1 . . . . -20.90(14) ?
    N Cu1 N C1 2_655 . . .  -2E1(10)
                                    ?
    O Cu1 N C 2_655 . . . -17.40(13) ?
    O Cu1 N C . . . . 162.60(13) ?
    N Cu1 N C 2_655 . . .  16E1(10)
                                   ?
    C1 N C C7 . . . . 127.26(18) ?
    Cu1 N C C7 . . . . -56.0(2) ?
    C1 N C C5 . . . . -52.6(2) ?
    Cu1 N C C5 . . . . 124.13(16) ?
    C N C1 C10 . . . . -176.06(16) ?
    Cu1 N C1 C10 . . . . 7.2(3) ?
    Cu1 O C2 C10 . . . . -15.1(3) ?
    Cu1 O C2 C20 . . . . 166.16(12) ?
    C7 C C5 C6 . . . . -2.8(3) ?
    N C C5 C6 . . . . 177.08(17) ?
    C C5 C6 C9 . . . . 0.2(3) ?
    C5 C C7 C15 . . . . 3.4(3) ?
    N C C7 C15 . . . . -176.46(17) ?
    C5 C6 C9 C15 . . . . 1.8(3) ?
    C5 C6 C9 C17 . . . . -176.09(19) ?
    O C2 C10 C1 . . . . -8.6(3) ?
    C20 C2 C10 C1 . . . . 170.11(16) ?
    O C2 C10 C8 . . . . 178.34(16) ?
    C20 C2 C10 C8 . . . . -3.0(3) ?
    N C1 C10 C2 . . . . 11.9(3) ?
    N C1 C10 C8 . . . . -174.99(17) ?
    C12 C8 C10 C2 . . . . -177.19(18) ?
    C14 C8 C10 C2 . . . . 1.7(3) ?
    C12 C8 C10 C1 . . . . 9.7(3) ?
    C14 C8 C10 C1 . . . . -171.42(16) ?
    C14 C8 C12 C19 . . . . -0.9(3) ?
    C10 C8 C12 C19 . . . . 178.02(18) ?
    C12 C8 C14 C23 . . . . 1.0(3) ?
    C10 C8 C14 C23 . . . . -177.99(17) ?
    C12 C8 C14 C18 . . . . 179.69(18) ?
    C10 C8 C14 C18 . . . . 0.7(3) ?
    C C7 C15 C9 . . . . -1.4(3) ?
    C6 C9 C15 C7 . . . . -1.2(3) ?
    C17 C9 C15 C7 . . . . 176.7(2) ?
    C23 C14 C18 C20 . . . . 176.8(2) ?
    C8 C14 C18 C20 . . . . -1.9(3) ?
    C8 C12 C19 C21 . . . . -0.3(3) ?
    C14 C18 C20 C2 . . . . 0.6(3) ?
    O C2 C20 C18 . . . . -179.34(18) ?
    C10 C2 C20 C18 . . . . 1.9(3) ?
    C12 C19 C21 C23 . . . . 1.5(4) ?
    C19 C21 C23 C14 . . . . -1.5(4) ?
    C8 C14 C23 C21 . . . . 0.2(3) ?
    C18 C14 C23 C21 . . . . -178.5(2) ?
