# Supplementary material for: Bis{1-[(4-methyl­phen­yl)imino­meth­yl]-2-naphtho­lato-κ2 N,O}copper(II)
Source: Acta Crystallogr Sect E Struct Rep Online. 2010 Aug 11;66(Pt 9):m1076. doi: 10.1107/S1600536810030667 (PMC3008097; doi:10.1107/S1600536810030667)
Supplement: Supplementary file 2 [file e-66-m1076-Isup2.hkl]

# 
# h,k,l, Fc-squared, Fo-squared, sigma(Fo-squared) and status flag 
# 
data_I
_shelx_title ' 100708c_zph_062601 in P1 #1 New: P-1' 
_shelx_refln_list_code          4 
_shelx_F_calc_maximum      137.13 
_exptl_crystal_F_000       303.00 
_reflns_d_resolution_high  0.8000 
 
loop_ 
 _symmetry_equiv_pos_as_xyz 
 'x, y, z' 
 '-x, -y, -z' 
 
_cell_length_a     7.0948 
_cell_length_b    10.2335 
_cell_length_c    10.5784 
_cell_angle_alpha 104.559 
_cell_angle_beta   98.728 
_cell_angle_gamma 102.573 
 
_shelx_F_squared_multiplier     1.000 
 
loop_ 
 _refln_index_h 
 _refln_index_k 
 _refln_index_l 
 _refln_F_squared_calc 
 _refln_F_squared_meas 
 _refln_F_squared_sigma 
 _refln_observed_status 
   2   0   0      433.54      441.33      8.02 o 
   3   0   0      365.05      424.94      4.03 o 
   4   0   0      106.89      104.85      3.64 o 
   5   0   0       47.22       49.54      2.79 o 
   6   0   0      108.41      119.66      6.06 o 
   7   0   0      162.51      151.45      7.41 o 
   8   0   0       39.69       37.02      5.73 o 
  -8   1   0       14.59       19.24      5.11 o 
  -7   1   0      208.97      192.75      7.45 o 
  -6   1   0      178.95      174.10      6.76 o 
  -5   1   0      154.72      151.65      5.64 o 
  -4   1   0      405.37      459.28      5.77 o 
  -3   1   0      105.20       97.65      2.15 o 
  -2   1   0      183.75      212.21      5.48 o 
  -1   1   0     2471.79     2512.93     11.62 o 
   1   1   0     6126.37     6095.26     71.24 o 
   2   1   0     1088.20     1153.09      8.17 o 
   3   1   0      127.73      115.26      3.62 o 
   4   1   0      274.11      302.25      5.03 o 
   5   1   0        1.49        1.75      1.57 o 
   6   1   0       70.69       61.91      5.36 o 
   7   1   0       48.51       48.00      5.57 o 
   8   1   0       35.37       36.99      5.91 o 
  -8   2   0       43.83       48.90      5.69 o 
  -7   2   0       75.63       77.77      5.62 o 
  -6   2   0      117.34      117.56      5.61 o 
  -5   2   0      148.37      152.59      5.35 o 
  -4   2   0      238.86      216.50      4.28 o 
  -3   2   0       37.10       33.72      1.70 o 
  -2   2   0      114.55      118.38      1.81 o 
  -1   2   0      152.79      148.33      1.38 o 
   0   2   0      155.68      166.75      3.71 o 
   1   2   0      154.81      153.35      4.52 o 
   2   2   0     1427.40     1390.70     27.42 o 
   3   2   0      166.52      155.30      4.08 o 
   4   2   0        7.93        6.36      1.63 o 
   5   2   0       86.76       88.17      5.54 o 
   6   2   0       61.07       75.38      5.97 o 
   7   2   0       41.08       35.84      5.54 o 
  -8   3   0       62.12       58.79      5.33 o 
  -7   3   0      122.56      117.15      6.01 o 
  -6   3   0      484.98      478.20     11.54 o 
  -5   3   0      325.36      325.90     13.51 o 
  -4   3   0      277.87      269.92      4.61 o 
  -3   3   0        6.06        4.40      1.23 o 
  -2   3   0      441.04      466.86      2.60 o 
  -1   3   0      756.47      759.20      6.13 o 
   0   3   0       82.74       77.78      1.57 o 
   1   3   0     3100.02     3152.36     14.47 o 
   2   3   0      286.16      276.35      5.56 o 
   3   3   0      256.21      232.37      6.18 o 
   4   3   0        4.62        2.12      8.62 o 
   5   3   0      261.73      266.58      7.97 o 
   6   3   0       81.50       89.85      6.08 o 
   7   3   0       56.24       57.49      6.08 o 
  -8   4   0        3.56        5.25      3.93 o 
  -7   4   0       70.77       74.73      4.63 o 
  -6   4   0     1571.81     1541.46     13.38 o 
  -5   4   0     1665.48     1632.44     16.35 o 
  -4   4   0      422.22      422.18      6.47 o 
  -3   4   0        3.66        6.89      1.04 o 
  -2   4   0       66.30       57.64      1.55 o 
  -1   4   0      141.58      129.84      1.60 o 
   0   4   0      345.50      343.04      3.26 o 
   1   4   0      400.91      379.87      8.10 o 
   2   4   0      714.63      730.33     10.41 o 
   3   4   0      221.17      213.93      6.91 o 
   4   4   0      172.66      166.77      7.61 o 
   5   4   0        4.41        2.57      3.81 o 
   6   4   0       67.89       59.51      9.10 o 
   7   4   0       26.33       25.76      5.68 o 
  -8   5   0        2.56        2.20      3.58 o 
  -7   5   0       71.52       69.60      4.47 o 
  -6   5   0      171.00      168.33      5.17 o 
  -5   5   0     1550.06     1531.78     18.80 o 
  -4   5   0      486.14      504.73      5.42 o 
  -3   5   0      847.34      855.78      7.20 o 
  -2   5   0      316.57      419.28      4.08 o 
  -1   5   0       97.74      122.50      2.36 o 
   0   5   0       22.89       22.73      1.55 o 
   1   5   0      106.77       93.96      3.13 o 
   2   5   0      269.68      263.50      5.96 o 
   3   5   0      138.05      134.81      5.82 o 
   4   5   0      176.46      161.46     12.82 o 
   5   5   0       14.96       23.65      5.05 o 
   6   5   0       11.36       14.80      4.91 o 
  -8   6   0       15.12       15.75      5.04 o 
  -7   6   0       37.36       40.62      3.91 o 
  -6   6   0        3.60        4.60      2.77 o 
  -5   6   0       15.99       16.03      2.78 o 
  -4   6   0      396.50      390.16      4.54 o 
  -3   6   0      485.97      492.13      4.82 o 
  -2   6   0       79.15       65.97      1.50 o 
  -1   6   0        3.89        2.99      1.35 o 
   0   6   0      129.03      139.70      3.65 o 
   1   6   0      205.15      200.51      3.81 o 
   2   6   0       82.89       94.89      4.77 o 
   3   6   0       17.67       20.11      7.50 o 
   4   6   0       19.30       20.46      7.64 o 
   5   6   0       35.24       32.00      5.36 o 
   6   6   0       15.50       15.30      5.02 o 
  -8   7   0       35.95       41.49      6.21 o 
  -7   7   0       36.01       36.23      5.43 o 
  -6   7   0        7.44        9.20      2.97 o 
  -5   7   0       32.92       33.77      3.06 o 
  -4   7   0      149.56      154.96      4.23 o 
  -3   7   0      190.92      182.32      3.34 o 
  -2   7   0      113.93      116.12      2.33 o 
  -1   7   0      358.76      367.79      6.06 o 
   0   7   0      349.60      346.54      5.00 o 
   1   7   0      117.40      122.55      4.76 o 
   2   7   0       31.76       35.36      4.12 o 
   3   7   0       13.76       13.23      4.27 o 
   4   7   0       39.74       38.78      4.81 o 
   5   7   0       23.88       25.95      7.88 o 
  -7   8   0       42.65       48.34      5.63 o 
  -6   8   0       31.87       32.73      5.18 o 
  -5   8   0       10.83       13.45      4.16 o 
  -4   8   0      202.35      184.72      4.59 o 
  -3   8   0       60.61       61.34      2.48 o 
  -2   8   0      511.04      511.38      7.05 o 
  -1   8   0        1.84        1.69      1.98 o 
   0   8   0      156.82      159.88      5.96 o 
   1   8   0       45.47       50.15      4.84 o 
   2   8   0      131.81      121.27      8.38 o 
   3   8   0       65.14       79.94      8.25 o 
   4   8   0       45.27       47.54      7.26 o 
  -7   9   0        0.38       -0.77      4.96 o 
  -6   9   0       17.14       16.14      4.87 o 
  -5   9   0       15.45       13.15      4.02 o 
  -4   9   0       13.45       16.88      4.00 o 
  -3   9   0      101.32       97.49      6.76 o 
  -2   9   0      125.46      123.15      4.08 o 
  -1   9   0      211.37      219.92      6.68 o 
   0   9   0        0.58        0.25      3.69 o 
   1   9   0       43.79       53.19      6.60 o 
   2   9   0       19.50       18.62      5.94 o 
   3   9   0      106.39       92.97      8.91 o 
   4   9   0       21.43       23.68      7.55 o 
  -6  10   0        4.46        4.01      8.06 o 
  -5  10   0       30.75       29.33      8.20 o 
  -4  10   0       11.70        7.87      6.80 o 
  -3  10   0       19.41       22.68      7.06 o 
  -2  10   0       11.97       15.90      3.66 o 
  -1  10   0       87.92       90.77      5.22 o 
   0  10   0       54.50       54.71      6.21 o 
   1  10   0       21.75       20.96      5.67 o 
   2  10   0        3.88        3.58      5.95 o 
   3  10   0        6.66        3.91      7.34 o 
  -5  11   0       18.78       19.30      7.31 o 
  -4  11   0       14.90       11.31      8.05 o 
  -3  11   0        3.51        9.91      8.08 o 
  -2  11   0       16.00       12.28      8.02 o 
  -1  11   0       40.10       43.77      7.78 o 
   0  11   0        4.36        3.42      5.07 o 
   1  11   0       18.85       17.99      6.49 o 
  -4  12   0       11.85       15.10      8.04 o 
  -3  12   0       25.90       25.28      7.64 o 
  -2  12   0       20.37       21.41      9.44 o 
  -1  12   0       35.77       32.17      9.30 o 
   1 -12   1       49.26       48.42      8.70 o 
   2 -12   1       26.15       33.42      9.60 o 
   3 -12   1       19.04       10.45      7.41 o 
   4 -12   1       58.99       59.82     10.74 o 
  -2 -11   1        0.20        2.14      6.10 o 
  -1 -11   1       21.08       20.65      6.26 o 
   1 -11   1       51.42       51.73      5.13 o 
   2 -11   1       57.59       62.29      9.65 o 
   3 -11   1       86.64       77.96     10.04 o 
   4 -11   1       36.10       40.95      9.18 o 
   5 -11   1       34.20       45.94      9.68 o 
   6 -11   1       36.17       45.62     10.14 o 
  -3 -10   1        6.70        4.90      6.94 o 
  -2 -10   1        3.68        3.36      5.60 o 
  -1 -10   1       31.76       37.77      5.90 o 
   0 -10   1       25.37       30.13      4.46 o 
   1 -10   1      114.52      113.52      4.30 o 
   2 -10   1       91.89       98.74     10.29 o 
   3 -10   1       51.29       39.98      7.30 o 
   4 -10   1       10.05       11.18      4.30 o 
   5 -10   1       18.79       25.38      4.89 o 
   6 -10   1       76.79       95.71      6.79 o 
  -4  -9   1        3.94        3.65      5.94 o 
  -3  -9   1       13.28       11.04      5.72 o 
  -2  -9   1       25.81       27.79      5.70 o 
  -1  -9   1       25.17       22.15      5.09 o 
   0  -9   1        1.26        3.00      3.40 o 
   1  -9   1       38.52       43.08      3.72 o 
   2  -9   1      220.39      222.00      4.57 o 
   3  -9   1       94.88       89.56      8.44 o 
   4  -9   1       38.50       35.29      4.49 o 
   5  -9   1        9.59       16.32      4.46 o 
   6  -9   1       44.38       50.54      5.52 o 
   7  -9   1       57.60       73.10      6.93 o 
  -5  -8   1       38.77       41.19      7.44 o 
  -4  -8   1       34.33       39.80      6.65 o 
  -3  -8   1        8.50       15.28      4.30 o 
  -2  -8   1      142.40      139.62     12.82 o 
  -1  -8   1       63.97       68.36      6.07 o 
   0  -8   1      380.81      392.51      8.05 o 
   1  -8   1       10.26        8.89      2.82 o 
   2  -8   1      116.97      113.69      2.66 o 
   3  -8   1       44.38       47.09      4.23 o 
   4  -8   1      238.84      226.54      5.10 o 
   5  -8   1       28.89       30.11      4.80 o 
   6  -8   1       21.33       23.66      4.58 o 
   7  -8   1       11.75       11.80      5.29 o 
  -5  -7   1       22.91       22.78      9.31 o 
  -4  -7   1       96.34      101.79      7.12 o 
  -3  -7   1      206.29      206.04     12.61 o 
  -2  -7   1      157.89      156.25      7.96 o 
  -1  -7   1      188.69      175.37      9.18 o 
   0  -7   1      188.99      193.60      4.52 o 
   1  -7   1      577.87      578.06      6.60 o 
   2  -7   1       77.63       73.82      2.05 o 
   3  -7   1      218.95      218.90      3.06 o 
   4  -7   1        8.04        8.13      1.34 o 
   5  -7   1      128.81      124.80      4.06 o 
   6  -7   1       40.28       38.89      4.96 o 
   7  -7   1       30.96       28.06      6.82 o 
   8  -7   1       27.12       31.14      6.24 o 
  -6  -6   1       32.00       39.30      5.96 o 
  -5  -6   1       41.13       29.65      5.80 o 
  -4  -6   1      162.13      172.83     14.28 o 
  -3  -6   1      202.70      216.20     18.67 o 
  -2  -6   1       96.95       92.17      3.16 o 
  -1  -6   1       42.52       41.81      2.26 o 
   0  -6   1      279.73      289.28      3.84 o 
   1  -6   1      745.01      769.15      8.95 o 
   2  -6   1     1161.66     1233.88      6.02 o 
   3  -6   1      376.66      373.30      5.55 o 
   4  -6   1      118.03      115.82      2.18 o 
   5  -6   1       70.70       76.37      3.57 o 
   6  -6   1        0.84        1.70      2.67 o 
   7  -6   1       33.81       35.13      5.53 o 
   8  -6   1       37.77       41.34      6.49 o 
  -6  -5   1       23.15       25.35      4.93 o 
  -5  -5   1        0.63       -0.37      9.32 o 
  -4  -5   1      277.91      281.03      8.28 o 
  -3  -5   1      123.14      132.25      7.56 o 
  -2  -5   1      149.50      153.97      6.91 o 
  -1  -5   1       35.91       23.13      2.22 o 
   0  -5   1      310.02      318.94      2.72 o 
   1  -5   1     1613.99     1668.34      6.29 o 
   2  -5   1       62.48       47.71      1.15 o 
   3  -5   1      439.97      418.33      3.16 o 
   4  -5   1      116.10      109.51      2.48 o 
   5  -5   1      337.19      336.10      5.94 o 
   6  -5   1       10.96        7.11      2.93 o 
   7  -5   1        1.33        3.46      3.31 o 
   8  -5   1       12.58        8.10      5.07 o 
  -7  -4   1       44.77       48.92      9.86 o 
  -6  -4   1       82.83       82.16      5.96 o 
  -5  -4   1       33.71       34.50      8.56 o 
  -4  -4   1        3.28        2.67      4.65 o 
  -3  -4   1      194.63      209.40     11.95 o 
  -2  -4   1      431.38      405.20      4.71 o 
  -1  -4   1      914.79      989.35     12.43 o 
   0  -4   1      184.61      184.16      4.33 o 
   1  -4   1        9.98        6.78      0.78 o 
   2  -4   1      204.77      198.10      1.78 o 
   4  -4   1      517.23      496.41      4.78 o 
   5  -4   1        1.43        2.85      2.40 o 
   6  -4   1      395.29      404.91      8.24 o 
   7  -4   1       35.18       37.42      3.68 o 
   8  -4   1       50.19       48.61      6.24 o 
  -7  -3   1       61.79       65.65     10.01 o 
  -6  -3   1       61.14       64.31      5.85 o 
  -5  -3   1      360.82      341.07     21.12 o 
  -4  -3   1       32.70       35.47      2.01 o 
  -3  -3   1      262.04      250.44      2.62 o 
  -2  -3   1       27.09       24.95      1.37 o 
  -1  -3   1      836.69      860.81      8.61 o 
   0  -3   1      498.31      484.10      3.34 o 
   1  -3   1       97.19       88.76      1.67 o 
   2  -3   1        1.35        2.91      0.74 o 
   3  -3   1      367.96      337.80      3.33 o 
   4  -3   1      232.60      235.84      3.53 o 
   5  -3   1      293.39      276.20      6.35 o 
   6  -3   1      523.24      536.59      9.70 o 
   7  -3   1      357.94      344.30      8.94 o 
   8  -3   1       50.29       48.60      5.14 o 
  -8  -2   1       36.62       40.65      6.34 o 
  -7  -2   1       32.16       32.54      5.51 o 
  -6  -2   1       59.53       67.81      5.81 o 
  -5  -2   1      213.05      211.97      4.86 o 
  -4  -2   1      670.43      687.07      5.29 o 
  -3  -2   1      606.06      631.62      4.54 o 
  -2  -2   1      130.21      121.26      2.78 o 
  -1  -2   1      186.95      200.06      2.93 o 
   0  -2   1     1303.34     1347.16      7.36 o 
   1  -2   1      528.78      532.84      4.25 o 
   2  -2   1      824.13      841.80      8.31 o 
   3  -2   1      194.64      188.65      2.87 o 
   4  -2   1      121.67      106.99      4.62 o 
   5  -2   1      330.30      346.50      7.39 o 
   6  -2   1      625.74      640.85     10.85 o 
   7  -2   1      247.32      240.85      7.96 o 
   8  -2   1       42.85       40.08      5.17 o 
  -8  -1   1       36.34       33.14      5.83 o 
  -7  -1   1       38.24       42.04      5.45 o 
  -6  -1   1       87.36       92.52      5.94 o 
  -5  -1   1      321.24      327.41      7.54 o 
  -4  -1   1      526.66      547.41      5.14 o 
  -3  -1   1       97.13       87.47      2.46 o 
  -2  -1   1      922.74      946.11      6.32 o 
  -1  -1   1     2099.04     2193.70      6.36 o 
   1  -1   1      963.20     1050.96      4.42 o 
   2  -1   1      425.27      425.28      5.64 o 
   3  -1   1       47.68       41.15      1.55 o 
   4  -1   1      158.18      170.69      3.73 o 
   5  -1   1      151.51      142.14      5.46 o 
   6  -1   1       73.44       77.99      5.28 o 
   7  -1   1      190.11      177.60      7.36 o 
   8  -1   1       55.15       53.41      6.02 o 
  -8   0   1        8.94       17.23      5.11 o 
  -7   0   1      159.21      144.37     12.26 o 
  -6   0   1      110.60      113.95      6.23 o 
  -5   0   1      130.93      122.08      4.21 o 
  -4   0   1      190.83      198.22      3.61 o 
  -3   0   1      141.30      197.32      5.63 o 
  -2   0   1      766.09      800.98     10.16 o 
   1   0   1      480.77      500.52      5.06 o 
   2   0   1     1436.12     1508.03      7.48 o 
   3   0   1       23.63       31.78      2.28 o 
   4   0   1       65.32       60.89      2.52 o 
   5   0   1      186.14      198.68      3.83 o 
   6   0   1       37.18       38.45      4.57 o 
   7   0   1       33.30       33.04      5.57 o 
   8   0   1       82.38       72.19      6.48 o 
  -8   1   1        7.10       12.40      4.92 o 
  -7   1   1       51.62       54.38      5.71 o 
  -6   1   1      324.81      308.55      6.40 o 
  -5   1   1       98.90       90.52      3.89 o 
  -4   1   1        1.35        6.01      2.30 o 
  -3   1   1       93.35       81.46      2.82 o 
  -2   1   1       74.53       70.17      3.62 o 
  -1   1   1      637.49      684.71      6.24 o 
   0   1   1      880.10      979.65     12.65 o 
   1   1   1    18804.25    17730.56    333.40 o 
   2   1   1     1502.61     1563.35      7.81 o 
   3   1   1      331.31      343.51      3.99 o 
   4   1   1       18.58       15.95      1.45 o 
   5   1   1       88.54       92.31      8.96 o 
   6   1   1       38.63       44.07      5.11 o 
   7   1   1       29.49       28.38      5.28 o 
   8   1   1       31.84       29.99      6.49 o 
  -8   2   1       20.95       18.87      5.00 o 
  -7   2   1       25.49       26.44      4.79 o 
  -6   2   1      254.13      259.95      6.02 o 
  -5   2   1      339.26      337.57      5.95 o 
  -4   2   1      177.63      154.82      4.05 o 
  -3   2   1      308.02      293.46      3.58 o 
  -2   2   1       12.27        9.53      1.62 o 
  -1   2   1      614.66      647.99      7.95 o 
   0   2   1     9888.54     9536.99    153.83 o 
   1   2   1     9637.31     9824.57    242.12 o 
   2   2   1     1020.52     1122.16      7.48 o 
   3   2   1      253.72      240.05      5.64 o 
   4   2   1        3.98        2.72      1.14 o 
   5   2   1        1.34        1.50      4.13 o 
   6   2   1        5.26        6.67      4.18 o 
   7   2   1       43.07       39.23      5.48 o 
  -8   3   1       31.02       38.19      5.44 o 
  -7   3   1       39.45       47.74      5.36 o 
  -6   3   1      383.12      360.38      7.05 o 
  -5   3   1       49.78       53.98      3.56 o 
  -4   3   1      353.48      370.02      4.88 o 
  -3   3   1      116.31      100.99      2.09 o 
  -2   3   1      124.50      135.32      1.83 o 
  -1   3   1       37.54       36.49      1.02 o 
   0   3   1      302.16      294.02      2.82 o 
   1   3   1     1136.76     1196.09     13.02 o 
   2   3   1     1078.60     1032.67     26.92 o 
   3   3   1      665.53      677.05      9.13 o 
   4   3   1       12.67       11.70      3.96 o 
   5   3   1       44.78       39.90      5.04 o 
   6   3   1       13.49       15.28      4.82 o 
   7   3   1       29.53       33.61      6.10 o 
  -8   4   1        0.70       -2.28      3.63 o 
  -7   4   1       45.96       51.60      4.14 o 
  -6   4   1       22.51       21.81      3.21 o 
  -5   4   1      605.21      607.80      6.96 o 
  -4   4   1      177.25      174.29      3.72 o 
  -3   4   1      367.10      360.93      3.58 o 
  -2   4   1      151.71      202.79      2.87 o 
  -1   4   1      389.50      399.03      2.91 o 
   0   4   1       69.46       66.35      1.52 o 
   1   4   1        7.36       15.48      1.66 o 
   2   4   1     1070.08     1095.04     15.31 o 
   3   4   1      363.34      351.83      7.20 o 
   4   4   1      262.09      255.76     11.89 o 
   5   4   1       17.26       16.77      4.67 o 
   6   4   1       11.74       16.36      4.94 o 
   7   4   1        3.54        1.55      5.14 o 
  -8   5   1        2.21        2.82      3.69 o 
  -7   5   1       50.26       49.75      4.20 o 
  -6   5   1       13.41       12.34      3.31 o 
  -5   5   1      936.89      926.24      8.53 o 
  -4   5   1     1214.81     1206.20     15.46 o 
  -3   5   1      511.39      514.62      4.20 o 
  -2   5   1       46.00       48.53      1.27 o 
  -1   5   1      114.74      108.61      1.81 o 
   0   5   1      261.43      247.06      2.89 o 
   1   5   1      177.90      177.05      5.36 o 
   2   5   1      156.40      134.53      3.67 o 
   3   5   1      109.18      117.42      5.20 o 
   4   5   1      133.87      133.83      6.23 o 
   5   5   1      106.94      106.79      6.50 o 
   6   5   1        6.79        9.69      5.15 o 
  -8   6   1        6.99        1.02      5.05 o 
  -7   6   1       16.51       14.65      3.42 o 
  -6   6   1      319.98      324.96      6.72 o 
  -5   6   1      918.73      888.94      9.54 o 
  -4   6   1      946.60      921.24      7.96 o 
  -3   6   1      382.30      401.92      6.07 o 
  -2   6   1      183.98      179.50      2.46 o 
  -1   6   1        8.10        6.45      1.32 o 
   0   6   1        2.22        3.05      1.15 o 
   1   6   1      128.96      113.66      3.94 o 
   2   6   1      109.07      106.06      4.73 o 
   3   6   1       92.46      101.53      5.14 o 
   4   6   1       30.69       33.93      4.66 o 
   5   6   1       25.97       28.41      5.21 o 
  -8   7   1        8.63       10.57      4.64 o 
  -7   7   1        1.25        0.92      4.24 o 
  -6   7   1      100.36      101.49      6.29 o 
  -5   7   1      178.43      184.70      5.09 o 
  -4   7   1      551.95      542.36      7.30 o 
  -3   7   1      329.57      319.08      5.21 o 
  -2   7   1      185.03      183.91      2.77 o 
  -1   7   1      203.68      197.16      5.52 o 
   0   7   1        0.66        1.72      1.04 o 
   1   7   1       25.57       26.08      6.90 o 
   2   7   1      137.57      127.88      4.73 o 
   3   7   1       38.59       51.19      7.25 o 
   4   7   1        9.56        6.79      6.65 o 
   5   7   1       12.41       13.58      7.99 o 
  -7   8   1       18.88       20.96      4.88 o 
  -6   8   1       12.56       14.74      4.33 o 
  -5   8   1        1.63       -0.24      2.67 o 
  -4   8   1       84.48       85.57      3.77 o 
  -3   8   1      311.35      316.36      5.51 o 
  -2   8   1      350.23      349.36      5.45 o 
  -1   8   1        6.46        8.21      3.45 o 
   0   8   1        0.49        0.61      4.58 o 
   1   8   1       32.93       34.85      5.64 o 
   2   8   1       42.92       38.38      6.30 o 
   3   8   1       23.65       24.91      7.11 o 
   4   8   1        0.19        0.19      7.45 o 
  -7   9   1        3.53        1.22      4.70 o 
  -6   9   1       43.58       43.06      5.04 o 
  -5   9   1       18.42       19.55      4.34 o 
  -4   9   1        5.81        9.92      3.32 o 
  -3   9   1       75.71       75.74      3.57 o 
  -2   9   1       59.62       59.75      3.11 o 
  -1   9   1      442.94      430.73      9.23 o 
   0   9   1       32.32       33.13      5.64 o 
   1   9   1       25.77       24.14      6.09 o 
   2   9   1        0.25        0.31      5.14 o 
   3   9   1       21.49       16.53      6.64 o 
  -6  10   1        1.23       -0.61      6.70 o 
  -5  10   1       31.85       26.97      8.06 o 
  -4  10   1       20.36       23.56      7.53 o 
  -3  10   1       25.65       29.14      7.74 o 
  -2  10   1       15.73       20.98      3.97 o 
  -1  10   1       55.42       57.01      5.04 o 
   0  10   1       59.48       61.60      6.82 o 
   1  10   1       36.92       34.58      6.94 o 
   2  10   1       13.93       24.14      7.27 o 
  -5  11   1        0.22       -0.97      6.88 o 
  -4  11   1       35.46       43.20      9.24 o 
  -3  11   1       14.49        8.82      6.75 o 
  -2  11   1       17.44       15.77      7.64 o 
  -1  11   1       14.34       18.42      4.42 o 
   0  11   1       13.20       15.04      5.63 o 
   1  11   1        6.48        6.89      6.68 o 
  -3  12   1       21.75       28.31      8.77 o 
  -2  12   1        0.19       -0.23      6.82 o 
   0 -12   2        0.20        2.69      6.28 o 
   1 -12   2        9.70       14.38      8.32 o 
   2 -12   2       10.14       14.95      9.02 o 
   3 -12   2        0.36        3.96      8.83 o 
   4 -12   2       26.36       45.32      9.01 o 
  -2 -11   2       11.75       16.87      6.61 o 
  -1 -11   2        1.69        1.80      5.08 o 
   1 -11   2       13.64       18.53      4.21 o 
   2 -11   2       14.87       13.81      7.46 o 
   3 -11   2       12.87       11.87      8.08 o 
   4 -11   2        9.42        5.14      8.37 o 
   5 -11   2       47.81       40.71      9.65 o 
   6 -11   2       14.42       16.04      8.03 o 
  -3 -10   2       30.79       32.30      6.43 o 
  -2 -10   2        2.73        3.26      5.06 o 
  -1 -10   2        6.44        5.75      5.03 o 
   0 -10   2        0.50        0.78      3.68 o 
   1 -10   2       79.28       90.31      5.71 o 
   2 -10   2       99.53       98.94      5.54 o 
   3 -10   2       92.20       99.27     10.07 o 
   4 -10   2      105.09      100.63      6.33 o 
   5 -10   2       45.31       48.07      5.78 o 
   6 -10   2       53.30       57.39      6.48 o 
  -4  -9   2        6.99       10.12      6.76 o 
  -3  -9   2       24.37       26.82      6.06 o 
  -2  -9   2      102.95       90.18      7.30 o 
  -1  -9   2       47.59       50.35      5.69 o 
   0  -9   2      107.75      114.66      5.23 o 
   1  -9   2       18.16       16.68      2.46 o 
   2  -9   2      172.59      173.40      4.38 o 
   3  -9   2      151.94      137.30     10.17 o 
   4  -9   2      218.94      187.95      7.38 o 
   5  -9   2       35.01       38.22      4.97 o 
   6  -9   2       37.08       41.94      5.68 o 
   7  -9   2      115.50      127.97      9.86 o 
  -5  -8   2        7.47        7.33      6.12 o 
  -4  -8   2       34.57       41.42      5.74 o 
  -3  -8   2        1.52       10.46      8.48 o 
  -2  -8   2       19.81       17.70      5.11 o 
  -1  -8   2      110.04      107.01      6.49 o 
   0  -8   2      293.93      293.24      6.75 o 
   1  -8   2       49.30       51.62      2.24 o 
   2  -8   2       20.38       21.62      1.89 o 
   3  -8   2       76.00       77.81      5.21 o 
   4  -8   2       90.39       93.42      5.86 o 
   5  -8   2       87.21       79.57      5.85 o 
   6  -8   2       48.87       52.23      5.67 o 
   7  -8   2       88.20      107.00      7.59 o 
  -6  -7   2        4.41       -1.48     10.84 o 
  -5  -7   2        3.01       -0.91      4.83 o 
  -4  -7   2       52.42       66.28      8.31 o 
  -3  -7   2       11.57       14.42      5.44 o 
  -2  -7   2        1.37        1.87      4.23 o 
  -1  -7   2       88.51       86.17      5.63 o 
   0  -7   2       97.08      101.67      6.36 o 
   1  -7   2      687.51      674.95      9.47 o 
   2  -7   2       90.52       84.97      1.65 o 
   3  -7   2      138.15      143.48      5.85 o 
   4  -7   2       21.56       24.92      1.83 o 
   5  -7   2       95.49       90.07      5.90 o 
   6  -7   2       28.50       28.23      5.83 o 
   7  -7   2       50.42       48.25      6.38 o 
   8  -7   2       32.43       32.57      6.16 o 
  -6  -6   2        0.24       -5.83      5.83 o 
  -5  -6   2       27.27       31.15      5.83 o 
  -4  -6   2      144.40      145.94      7.20 o 
  -3  -6   2      128.72      131.86     13.72 o 
  -2  -6   2      284.55      287.45      9.17 o 
  -1  -6   2      201.83      206.33      6.90 o 
   0  -6   2      301.97      312.77      4.44 o 
   1  -6   2      334.77      340.11      3.34 o 
   2  -6   2      105.16       91.82      5.49 o 
   3  -6   2      237.26      209.88      6.18 o 
   4  -6   2      116.43      115.70      2.01 o 
   5  -6   2      127.42      131.75      4.08 o 
   6  -6   2       19.81       18.20      2.84 o 
   7  -6   2       24.78       25.88      6.64 o 
   8  -6   2        5.55        8.57      5.71 o 
  -7  -5   2        1.44        4.22      5.32 o 
  -6  -5   2       31.62       28.39     10.69 o 
  -5  -5   2        2.37        2.80      4.43 o 
  -4  -5   2      108.56      102.83      3.33 o 
  -3  -5   2      473.27      467.81      4.61 o 
  -2  -5   2     1170.41     1248.01     16.21 o 
  -1  -5   2      254.00      261.27      4.87 o 
   0  -5   2      143.89      137.90      2.38 o 
   1  -5   2      803.10      862.90      4.78 o 
   2  -5   2      924.12     1005.88     12.41 o 
   3  -5   2      399.54      418.98      3.81 o 
   4  -5   2       31.10       29.48      1.56 o 
   5  -5   2       49.25       49.05      3.20 o 
   6  -5   2      249.64      256.36      8.48 o 
   7  -5   2       18.91       27.54      5.67 o 
   8  -5   2       22.43       27.41      6.05 o 
  -7  -4   2       33.60       41.91      5.70 o 
  -6  -4   2       67.55       64.71     12.75 o 
  -5  -4   2      238.62      228.12      9.13 o 
  -4  -4   2        1.03        3.10      1.90 o 
  -3  -4   2      466.94      482.52      8.01 o 
  -2  -4   2       83.85       79.66      3.80 o 
  -1  -4   2      722.95      773.77      5.86 o 
   0  -4   2       77.25       77.11      1.67 o 
   1  -4   2      902.46      910.95      5.94 o 
   2  -4   2     5237.57     5806.81     35.56 o 
   3  -4   2      877.09      940.23      6.09 o 
   4  -4   2      254.40      248.46      4.29 o 
   5  -4   2       45.43       42.50      2.99 o 
   6  -4   2       46.22       45.56      3.52 o 
   7  -4   2        1.48        2.62      3.15 o 
   8  -4   2       55.86       60.24      6.50 o 
  -7  -3   2        9.39       10.83      5.39 o 
  -6  -3   2       25.21       22.93     13.00 o 
  -5  -3   2      288.27      290.56      5.34 o 
  -4  -3   2      417.20      416.07      6.50 o 
  -3  -3   2      164.89      169.24      6.17 o 
  -2  -3   2       66.39       54.32      2.58 o 
  -1  -3   2       58.95       56.37      1.94 o 
   0  -3   2      764.22      771.39     10.38 o 
   1  -3   2      602.65      628.77      5.11 o 
   2  -3   2      810.73      821.40      7.01 o 
   3  -3   2      844.65      847.97      7.62 o 
   4  -3   2      429.11      411.02      4.55 o 
   5  -3   2      115.79      111.60      4.66 o 
   6  -3   2       90.11       84.30      4.92 o 
   7  -3   2        2.82        2.29      3.75 o 
   8  -3   2       11.63       17.14      4.40 o 
  -8  -2   2       31.58       37.78      6.45 o 
  -7  -2   2       27.69       40.81      5.86 o 
  -6  -2   2       59.31       57.17      4.30 o 
  -5  -2   2      115.01      120.66      6.32 o 
  -4  -2   2      305.05      280.04      4.78 o 
  -3  -2   2      429.95      420.47      5.38 o 
  -2  -2   2      767.36      766.57      7.40 o 
  -1  -2   2      438.39      438.74      6.58 o 
   0  -2   2       13.80       12.86      0.99 o 
   1  -2   2       15.82       15.54      1.06 o 
   2  -2   2        1.29        2.72      0.88 o 
   3  -2   2      152.35      137.80      2.54 o 
   4  -2   2      518.01      529.01     10.34 o 
   5  -2   2      151.84      151.93      6.71 o 
   6  -2   2       32.72       32.95      4.36 o 
   7  -2   2       74.15       77.53      5.74 o 
   8  -2   2       23.15       29.29      5.12 o 
  -8  -1   2       89.59       77.06      6.76 o 
  -7  -1   2      113.46      118.07      7.26 o 
  -6  -1   2       84.40       92.65      4.82 o 
  -5  -1   2      127.91      130.07      6.84 o 
  -4  -1   2      689.27      701.51      6.31 o 
  -3  -1   2      289.10      287.77      6.01 o 
  -2  -1   2     1255.26     1294.47     18.68 o 
  -1  -1   2      476.77      493.66      3.94 o 
   0  -1   2     5583.29     5384.90    108.09 o 
   1  -1   2      285.11      277.92      4.32 o 
   2  -1   2      441.05      435.20      3.24 o 
   3  -1   2       52.95       48.80      1.90 o 
   4  -1   2      382.15      401.14      5.42 o 
   5  -1   2      170.76      174.20      9.19 o 
   6  -1   2      125.14      131.70      6.36 o 
   7  -1   2      256.12      253.40      8.49 o 
   8  -1   2       75.58       67.14      6.17 o 
  -8   0   2       37.04       38.62      6.17 o 
  -7   0   2      121.60      112.91      4.92 o 
  -6   0   2       77.92       72.61      4.31 o 
  -5   0   2      150.16      155.33      5.19 o 
  -4   0   2     1571.25     1688.79     20.10 o 
  -3   0   2     3481.23     3699.09     23.44 o 
  -2   0   2      231.46      235.61      4.35 o 
  -1   0   2       47.28       56.09      1.84 o 
   0   0   2        3.90       23.72     13.47 o 
   1   0   2     2213.90     2223.33     21.29 o 
   2   0   2      331.94      326.63      6.03 o 
   3   0   2      924.10      931.55      6.98 o 
   4   0   2       18.16       17.58      1.70 o 
   5   0   2      108.32       98.79      5.45 o 
   6   0   2      115.55      117.60      6.17 o 
   7   0   2       34.86       45.28      5.79 o 
   8   0   2       55.79       54.18      6.17 o 
  -8   1   2       33.60       36.57      5.50 o 
  -7   1   2        5.13        6.75      3.40 o 
  -6   1   2      160.80      156.06      7.21 o 
  -5   1   2      167.19      171.68      5.51 o 
  -4   1   2      504.19      495.89      6.63 o 
  -3   1   2     1333.77     1390.34     18.08 o 
  -2   1   2     1160.26     1154.83      8.59 o 
  -1   1   2     2747.46     2759.10     17.72 o 
   0   1   2     2128.46     2312.63     10.57 o 
   1   1   2     2414.93     2630.70      8.10 o 
   2   1   2        2.45        5.86      1.89 o 
   3   1   2      822.66      855.45     12.46 o 
   4   1   2      142.02      142.06      5.46 o 
   5   1   2       76.12       76.47      5.40 o 
   6   1   2       51.72       55.45      5.67 o 
   7   1   2       11.31        8.68      4.59 o 
  -8   2   2       47.04       48.06      5.56 o 
  -7   2   2       36.24       35.46      4.05 o 
  -6   2   2       80.71       85.11      4.50 o 
  -5   2   2      177.73      187.70      5.04 o 
  -4   2   2       43.77       24.58      6.21 o 
  -3   2   2       11.60        2.87      2.24 o 
  -2   2   2      338.95      306.43      4.52 o 
  -1   2   2     1743.95     1758.58     13.23 o 
   0   2   2        3.35        5.15      1.42 o 
   1   2   2       61.60       56.31      2.42 o 
   2   2   2      424.81      428.62      5.58 o 
   3   2   2      275.62      252.58      7.59 o 
   4   2   2       66.33       65.98      1.56 o 
   5   2   2      167.17      180.57     22.11 o 
   6   2   2       53.44       53.46      6.24 o 
   7   2   2       15.53       17.21      5.77 o 
  -8   3   2       38.03       40.41      5.69 o 
  -7   3   2       11.19       10.87      3.64 o 
  -6   3   2      187.30      188.24      5.63 o 
  -5   3   2      323.49      324.66      6.22 o 
  -4   3   2      199.24      187.39      3.83 o 
  -3   3   2        8.23        5.06      1.91 o 
  -2   3   2      360.57      350.75      3.03 o 
  -1   3   2      281.22      269.11      2.15 o 
   0   3   2      838.27      873.49     14.27 o 
   1   3   2     3012.66     3103.72     17.83 o 
   2   3   2     2699.24     2730.66     62.46 o 
   3   3   2      255.72      258.73      6.31 o 
   4   3   2      168.71      169.09      6.31 o 
   5   3   2        0.83        1.13      3.94 o 
   6   3   2       14.51       15.59      4.70 o 
   7   3   2        2.70        4.33      5.65 o 
  -8   4   2       17.20       18.77      4.33 o 
  -7   4   2       41.57       44.84      3.77 o 
  -6   4   2       13.63       12.45      2.93 o 
  -5   4   2      771.61      776.23      7.90 o 
  -4   4   2      129.74      128.65      3.49 o 
  -3   4   2     1040.77     1077.09     14.36 o 
  -2   4   2        1.79        1.94      1.31 o 
  -1   4   2      148.38      137.56      4.37 o 
   0   4   2      519.16      558.68      4.34 o 
   1   4   2      650.21      607.39      5.75 o 
   2   4   2      554.72      577.20     13.95 o 
   3   4   2      254.03      248.35     11.79 o 
   4   4   2      340.77      349.25      8.45 o 
   5   4   2        0.60       -0.32      4.42 o 
   6   4   2       14.64        7.43      5.08 o 
  -8   5   2       78.86       88.53      5.27 o 
  -7   5   2       86.55       84.97      4.31 o 
  -6   5   2       16.66       16.84      3.08 o 
  -5   5   2       72.97       67.67      3.42 o 
  -4   5   2      108.64      112.76      3.48 o 
  -3   5   2      287.65      292.05      3.72 o 
  -2   5   2      763.07      752.53      5.54 o 
  -1   5   2        1.45        0.36      2.17 o 
   0   5   2      133.96      124.92      2.93 o 
   1   5   2       88.53       89.10      2.32 o 
   2   5   2       29.01       25.36      1.66 o 
   3   5   2      183.65      184.78      6.03 o 
   4   5   2       52.54       48.51      4.58 o 
   5   5   2       53.70       48.25      5.12 o 
   6   5   2        0.15        0.13      7.81 o 
  -8   6   2       26.19       25.87      3.94 o 
  -7   6   2       60.93       59.85      4.34 o 
  -6   6   2       91.34       91.18      4.54 o 
  -5   6   2        0.92        0.16      2.61 o 
  -4   6   2       73.67       77.96      3.23 o 
  -3   6   2      219.10      223.91      4.00 o 
  -2   6   2      137.81      141.20      2.80 o 
  -1   6   2      215.68      222.27      4.26 o 
   0   6   2      180.53      169.58      5.02 o 
   1   6   2       89.21       86.03      2.30 o 
   2   6   2       65.89       69.63      3.80 o 
   3   6   2       95.91      101.15      4.91 o 
   4   6   2       30.97       27.46      6.97 o 
   5   6   2       24.30       29.48      8.15 o 
  -8   7   2        2.16        3.42      5.03 o 
  -7   7   2       11.18       12.97      3.44 o 
  -6   7   2       69.48       75.90      3.86 o 
  -5   7   2      189.09      197.61      4.80 o 
  -4   7   2      949.18      947.45      9.27 o 
  -3   7   2      247.67      250.06      3.69 o 
  -2   7   2      311.39      328.86      6.16 o 
  -1   7   2        5.09        5.57      3.24 o 
   0   7   2       99.61       98.95      6.98 o 
   1   7   2       12.26       16.04      5.10 o 
   2   7   2       69.87       75.53      7.07 o 
   3   7   2       38.08       37.23      7.23 o 
   4   7   2       28.41       20.76      6.11 o 
  -7   8   2        2.12        1.92      4.61 o 
  -6   8   2       27.54       27.11      3.55 o 
  -5   8   2      242.37      232.90      5.71 o 
  -4   8   2      244.44      248.23      5.33 o 
  -3   8   2      402.13      393.37     11.83 o 
  -2   8   2      193.82      196.53      5.23 o 
  -1   8   2      206.25      207.72      6.80 o 
   0   8   2      109.07       90.34      7.14 o 
   1   8   2        0.51        0.90      4.98 o 
   2   8   2        1.56        1.24      6.08 o 
   3   8   2       69.14       63.83      7.69 o 
   4   8   2       12.53       11.09      8.10 o 
  -7   9   2        1.09        4.18      7.62 o 
  -6   9   2        7.22        7.79      6.41 o 
  -5   9   2       45.34       38.20      7.55 o 
  -4   9   2       24.86       28.59      4.14 o 
  -3   9   2       89.04       89.88      4.51 o 
  -2   9   2       62.06       62.45      4.85 o 
  -1   9   2       99.01      103.36      5.70 o 
   0   9   2        3.84        5.40      4.91 o 
   1   9   2        0.21        1.42      5.26 o 
   2   9   2        0.43        0.02      6.67 o 
   3   9   2        4.70       10.81      6.29 o 
  -6  10   2        9.06       13.04      7.41 o 
  -5  10   2       12.56       14.37      7.30 o 
  -4  10   2       14.11       10.75      6.41 o 
  -3  10   2       39.36       44.14      4.65 o 
  -2  10   2       39.95       40.23      4.84 o 
  -1  10   2       14.69       15.09      4.21 o 
   0  10   2       33.45       32.71      6.81 o 
   1  10   2       18.24       18.31      5.94 o 
   2  10   2        8.28        7.16      7.07 o 
  -5  11   2        6.19        3.54      7.65 o 
  -4  11   2       17.05       12.32      7.12 o 
  -3  11   2       15.49       13.22      6.68 o 
  -2  11   2       23.82       24.03      7.96 o 
  -1  11   2       22.32       22.24      6.31 o 
   0  11   2       38.90       39.24      7.48 o 
   0 -12   3        5.49        4.05      6.57 o 
   1 -12   3        3.98        4.46      4.53 o 
   2 -12   3        7.06       13.75      8.79 o 
   3 -12   3       18.12       23.56      9.35 o 
   4 -12   3       47.33       39.73      9.65 o 
  -2 -11   3       84.11       92.82      8.31 o 
   0 -11   3      214.69      212.11     17.80 o 
   1 -11   3        9.60        7.39      4.34 o 
   2 -11   3        2.29        5.58      4.14 o 
   3 -11   3       13.21       24.29      8.27 o 
   4 -11   3       15.54       25.18      8.73 o 
   5 -11   3       38.73       42.69      5.70 o 
  -3 -10   3       27.61       27.21      6.65 o 
  -2 -10   3      111.55      114.02      8.09 o 
  -1 -10   3      142.51      147.37      7.83 o 
   0 -10   3       27.13       32.15      3.36 o 
   1 -10   3        0.60        2.48      4.10 o 
   2 -10   3       29.20       35.06      4.72 o 
   3 -10   3        5.88       11.86      7.43 o 
   4 -10   3        6.36        9.33      4.67 o 
   5 -10   3       15.88       22.31      6.23 o 
   6 -10   3       45.51       39.02      6.34 o 
  -4  -9   3       10.65       14.00      5.87 o 
  -3  -9   3        1.88        3.84      5.74 o 
  -2  -9   3      150.66      147.13      8.48 o 
  -1  -9   3       27.87       27.95      4.96 o 
   0  -9   3       59.11       57.89      3.61 o 
   1  -9   3       32.13       28.70      2.52 o 
   2  -9   3       40.16       42.30      4.60 o 
   3  -9   3        7.26        8.75      5.78 o 
   4  -9   3      113.22      117.31      6.74 o 
   5  -9   3       95.48       94.32      6.44 o 
   6  -9   3       47.73       52.65      6.39 o 
   7  -9   3       39.91       40.08      6.56 o 
  -5  -8   3        3.59        4.09      5.93 o 
  -4  -8   3        9.51       14.88      7.09 o 
  -3  -8   3       26.92       37.32      6.42 o 
  -2  -8   3       48.85       53.10      6.00 o 
  -1  -8   3      119.50      124.58      6.49 o 
   0  -8   3      116.86      117.66      3.96 o 
   1  -8   3      545.64      522.86     13.12 o 
   2  -8   3        5.63        3.67      0.68 o 
   3  -8   3       70.67       70.88      7.76 o 
   4  -8   3       46.90       47.73      5.06 o 
   5  -8   3      274.11      259.09     13.73 o 
   6  -8   3       72.41       71.27      6.52 o 
   7  -8   3       36.66       43.96      5.99 o 
  -6  -7   3      175.65      171.45     17.68 o 
  -5  -7   3       33.44       35.78      6.08 o 
  -4  -7   3        6.09       10.11      4.49 o 
  -3  -7   3       39.79       43.72      3.27 o 
  -2  -7   3       81.21       83.06      6.16 o 
  -1  -7   3      129.12      135.09      6.12 o 
   0  -7   3      235.95      247.27      3.82 o 
   1  -7   3      268.35      259.17      5.52 o 
   2  -7   3      174.92      181.61      9.53 o 
   3  -7   3      119.66      117.88      5.73 o 
   4  -7   3       78.99       69.57      5.97 o 
   5  -7   3       63.50       59.98      5.36 o 
   6  -7   3       61.60       59.55      6.23 o 
   7  -7   3       77.09       82.90     10.00 o 
  -6  -6   3       97.16       88.32      7.21 o 
  -5  -6   3       18.86       28.86      6.01 o 
  -4  -6   3       46.13       46.28      5.16 o 
  -3  -6   3       36.62       36.61      2.69 o 
  -2  -6   3        0.83        1.31      2.44 o 
  -1  -6   3       22.95       21.05      2.43 o 
   0  -6   3      198.60      196.49      2.99 o 
   1  -6   3      287.97      271.65      5.58 o 
   2  -6   3      127.02      124.34      5.04 o 
   3  -6   3      165.46      165.05      6.07 o 
   4  -6   3       56.43       55.80      2.19 o 
   5  -6   3      159.15      150.76      6.21 o 
   6  -6   3       64.19       61.74      6.10 o 
   7  -6   3       41.05       43.65      6.22 o 
   8  -6   3       45.04       45.08      6.42 o 
  -7  -5   3       49.64       40.65     12.60 o 
  -6  -5   3       17.99       14.90      5.51 o 
  -5  -5   3        7.82       17.98      5.43 o 
  -4  -5   3       13.05       15.36      2.09 o 
  -3  -5   3       68.38       69.91      2.69 o 
  -2  -5   3       18.72       17.37      2.56 o 
  -1  -5   3      295.39      329.23      4.83 o 
   0  -5   3      408.32      378.78      3.47 o 
   1  -5   3      503.03      522.97      7.62 o 
   2  -5   3      880.79      864.77     13.84 o 
   3  -5   3        6.05       11.00      0.76 o 
   4  -5   3      105.93      103.08      2.75 o 
   5  -5   3        0.63       -0.06      2.11 o 
   6  -5   3      268.74      267.02      8.88 o 
   7  -5   3       30.35       37.80      6.04 o 
   8  -5   3       43.37       42.94      6.18 o 
  -7  -4   3       20.80       14.93      6.18 o 
  -6  -4   3        1.43       -0.29      5.52 o 
  -5  -4   3      392.58      379.62      6.82 o 
  -4  -4   3       48.10       54.36      3.81 o 
  -3  -4   3      125.88      119.29      4.20 o 
  -2  -4   3      135.81      136.09      3.46 o 
  -1  -4   3     1915.94     2033.57     16.87 o 
   0  -4   3      599.08      602.26      4.16 o 
   1  -4   3      374.97      376.80      5.80 o 
   2  -4   3      603.25      628.16      8.57 o 
   3  -4   3      616.16      650.12      6.73 o 
   4  -4   3      237.33      248.24      3.66 o 
   5  -4   3        0.73        1.71      2.44 o 
   6  -4   3        3.25        4.23      2.77 o 
   7  -4   3      118.29      111.88     13.57 o 
   8  -4   3       37.85       38.97      6.57 o 
  -7  -3   3        2.57       -1.85      8.05 o 
  -6  -3   3       25.69       29.15      5.29 o 
  -5  -3   3      128.95      136.24      8.26 o 
  -4  -3   3      599.92      579.38     11.60 o 
  -3  -3   3      189.41      184.65      4.73 o 
  -2  -3   3     1122.91     1117.44     25.43 o 
  -1  -3   3       24.92       23.14      1.99 o 
   0  -3   3      473.07      467.82      5.19 o 
   1  -3   3      231.27      225.33      2.73 o 
   2  -3   3     1123.99     1191.69     11.11 o 
   3  -3   3     2071.30     2251.68     14.98 o 
   4  -3   3      538.58      575.81     14.03 o 
   5  -3   3       87.98       94.70      3.91 o 
   6  -3   3        0.50        0.53      3.35 o 
   7  -3   3       13.42       13.42      4.19 o 
   8  -3   3        2.84        1.60      4.98 o 
  -8  -2   3       11.90       14.98      5.16 o 
  -7  -2   3        3.57       -2.77      5.34 o 
  -6  -2   3       42.77       54.80      8.03 o 
  -5  -2   3       64.67       79.08      7.12 o 
  -4  -2   3      338.49      348.91      9.11 o 
  -3  -2   3      580.78      592.94      6.10 o 
  -2  -2   3      667.75      653.78     12.57 o 
  -1  -2   3      237.53      233.35      4.45 o 
   0  -2   3      282.98      289.92      2.42 o 
   1  -2   3      268.11      267.43      2.40 o 
   2  -2   3     1439.53     1507.18      9.42 o 
   3  -2   3     1641.15     1738.18     10.53 o 
   4  -2   3      571.18      612.64     23.83 o 
   5  -2   3      149.21      148.06      5.72 o 
   6  -2   3        0.54        2.21      3.52 o 
   7  -2   3        9.93        5.82      4.13 o 
   8  -2   3        4.55        5.20      4.67 o 
  -8  -1   3        5.43        8.93      5.48 o 
  -7  -1   3       35.11       32.26      5.08 o 
  -6  -1   3       49.07       65.25      8.76 o 
  -5  -1   3      124.01      135.17      5.78 o 
  -4  -1   3      781.04      811.07     12.18 o 
  -3  -1   3      248.96      213.31      4.34 o 
  -2  -1   3      525.59      572.23     10.21 o 
  -1  -1   3        1.55        2.78      1.29 o 
   0  -1   3     2370.25     2371.08     12.88 o 
   1  -1   3      203.64      192.85      2.73 o 
   2  -1   3      476.18      480.71      5.16 o 
   3  -1   3      102.48       99.64      3.02 o 
   4  -1   3      301.72      282.39      6.56 o 
   5  -1   3      285.50      292.90      8.83 o 
   6  -1   3        1.90        6.40      3.95 o 
   7  -1   3       32.82       34.97      4.99 o 
  -8   0   3       34.68       44.57      5.83 o 
  -7   0   3       61.03       59.19      4.67 o 
  -6   0   3      157.36      142.68      5.38 o 
  -5   0   3      126.55      132.42      6.21 o 
  -4   0   3      168.09      142.85      5.20 o 
  -3   0   3     1523.58     1602.19     12.70 o 
  -2   0   3      464.89      452.31      4.64 o 
  -1   0   3     1358.62     1345.95     23.06 o 
   0   0   3     3362.25     3510.23     13.33 o 
   1   0   3     1504.86     1579.49     17.55 o 
   2   0   3       97.41       97.49      2.37 o 
   3   0   3      534.32      530.10      5.66 o 
   4   0   3       80.00       74.70      3.13 o 
   5   0   3      216.18      200.46      6.70 o 
   6   0   3       65.49       76.66      6.84 o 
   7   0   3        4.62        8.63      4.73 o 
  -8   1   3      141.47      112.34      7.33 o 
  -7   1   3       50.09       45.58      4.37 o 
  -6   1   3       95.56       93.43      6.48 o 
  -5   1   3      113.25      114.82      6.56 o 
  -4   1   3      161.01      162.35      5.05 o 
  -3   1   3     1812.37     1901.02     16.57 o 
  -2   1   3     3573.69     3751.11     17.38 o 
  -1   1   3      954.97      996.30     10.53 o 
   0   1   3       23.94       24.06      1.30 o 
   1   1   3       56.50       52.85      1.78 o 
   2   1   3      165.45      162.57      2.54 o 
   3   1   3      198.13      203.22      7.00 o 
   4   1   3      422.80      398.74      5.40 o 
   5   1   3       98.27       95.30      5.43 o 
   6   1   3       64.44       70.89      5.85 o 
   7   1   3       67.54       74.44      7.17 o 
  -8   2   3      112.90      107.91      5.81 o 
  -7   2   3      111.99      119.14      5.51 o 
  -6   2   3       59.36       63.72      5.34 o 
  -5   2   3       58.75       54.85      7.90 o 
  -4   2   3      446.10      464.94      7.05 o 
  -3   2   3     2016.86     2212.09     13.42 o 
  -2   2   3     2257.08     2310.90     14.11 o 
  -1   2   3     1152.58     1152.77     11.33 o 
   0   2   3      637.63      625.44      3.56 o 
   1   2   3        6.11       11.17      1.42 o 
   2   2   3      246.74      270.37      6.01 o 
   3   2   3       56.26       50.74      1.51 o 
   4   2   3      167.91      156.86      6.77 o 
   5   2   3       53.79       50.86      4.75 o 
   6   2   3       52.25       58.17      5.83 o 
   7   2   3       28.31       36.72      5.87 o 
  -8   3   3       33.74       29.56      4.69 o 
  -7   3   3       87.84       91.00      4.93 o 
  -6   3   3       40.73       45.87      5.16 o 
  -5   3   3      209.72      194.33      5.40 o 
  -4   3   3      107.27      108.69      3.43 o 
  -3   3   3      345.79      341.52      4.62 o 
  -2   3   3      268.40      235.22      3.23 o 
  -1   3   3     1201.82     1200.15      5.67 o 
   0   3   3      555.27      517.19      4.72 o 
   1   3   3     1128.86     1223.96      6.92 o 
   2   3   3      116.67      111.69      2.78 o 
   3   3   3       17.73       21.72      3.53 o 
   4   3   3      304.72      332.05      8.15 o 
   5   3   3       12.69       17.00      4.63 o 
   6   3   3       49.57       46.53      5.69 o 
  -8   4   3       66.32       70.34      4.48 o 
  -7   4   3      154.87      155.05      5.20 o 
  -6   4   3       13.38       12.21      2.93 o 
  -5   4   3       90.68       86.77      5.54 o 
  -4   4   3      140.15      137.21      4.41 o 
  -3   4   3      274.06      277.11      5.49 o 
  -2   4   3       51.94       45.70      1.76 o 
  -1   4   3      492.24      481.55      7.24 o 
   0   4   3      457.04      452.52      4.38 o 
   1   4   3       58.53       56.59      1.85 o 
   2   4   3       53.74       47.42      2.68 o 
   3   4   3       90.78       93.77      4.71 o 
   4   4   3       74.14       73.67      4.86 o 
   5   4   3      208.28      214.63      7.83 o 
   6   4   3       19.51       35.75      5.57 o 
  -8   5   3      186.66      194.51      5.99 o 
  -7   5   3      103.53      106.79      4.56 o 
  -6   5   3      128.13      129.50      5.30 o 
  -5   5   3       10.27       10.91      2.78 o 
  -4   5   3      240.75      241.12      4.58 o 
  -3   5   3       34.12       34.60      2.32 o 
  -2   5   3      782.49      778.09      8.42 o 
  -1   5   3      206.63      201.60      4.39 o 
   0   5   3      228.60      231.88      5.67 o 
   1   5   3      690.16      671.45     10.66 o 
   2   5   3      411.44      383.50      6.61 o 
   3   5   3       94.56       96.02      4.63 o 
   4   5   3        5.50        7.36      3.81 o 
   5   5   3       73.72       61.30      7.82 o 
  -8   6   3      114.31      123.22      5.28 o 
  -7   6   3       86.89       89.19      4.80 o 
  -6   6   3      149.71      148.64      6.08 o 
  -5   6   3       40.08       41.04      3.07 o 
  -4   6   3        0.97        1.78      2.35 o 
  -3   6   3        7.63        5.78      1.93 o 
  -2   6   3      192.56      201.02      4.97 o 
  -1   6   3      180.19      172.09      4.10 o 
   0   6   3       82.75       77.30      4.28 o 
   1   6   3      125.86      125.12      9.84 o 
   2   6   3      109.22      107.73      8.70 o 
   3   6   3       53.21       55.72      8.14 o 
   4   6   3       38.28       30.95      6.91 o 
   5   6   3       11.42       18.38      7.33 o 
  -8   7   3       24.44       33.41      5.42 o 
  -7   7   3       86.35       90.88      4.47 o 
  -6   7   3      101.20      100.95      4.28 o 
  -5   7   3        2.50        2.64      2.58 o 
  -4   7   3       41.53       37.23      2.82 o 
  -3   7   3        0.61        0.84      1.75 o 
  -2   7   3      221.96      244.84      7.17 o 
  -1   7   3       63.89       66.05      3.82 o 
   0   7   3       52.19       47.36      3.94 o 
   1   7   3       43.92       41.08      6.74 o 
   2   7   3       16.63       20.21      6.22 o 
   3   7   3       27.81       31.55      7.71 o 
   4   7   3       19.20       19.62      8.00 o 
  -7   8   3       17.68       14.82      6.93 o 
  -6   8   3       68.26       69.95      4.82 o 
  -5   8   3       44.37       49.54      4.22 o 
  -4   8   3        2.25        1.79      3.22 o 
  -3   8   3      100.33      105.90      4.71 o 
  -2   8   3        9.00       13.42      2.74 o 
  -1   8   3      419.35      431.31      9.34 o 
   0   8   3       61.14       56.18      6.78 o 
   1   8   3       66.57       65.81      7.19 o 
   2   8   3        0.27        3.77      6.73 o 
   3   8   3       17.03       19.16      7.74 o 
  -7   9   3       25.22       32.03      8.61 o 
  -6   9   3       10.26       11.37      6.94 o 
  -5   9   3      108.24       86.64      5.74 o 
  -4   9   3      229.89      219.44      6.50 o 
  -3   9   3      116.37      116.51      4.72 o 
  -2   9   3       22.69       27.30      4.33 o 
  -1   9   3       30.56       40.94      6.57 o 
   0   9   3      138.83      128.24      8.78 o 
   1   9   3        6.34       14.71      6.27 o 
   2   9   3        2.50        5.20      5.75 o 
  -6  10   3        8.31        9.69      7.57 o 
  -5  10   3       15.09        9.70      7.42 o 
  -4  10   3      104.79       96.63      9.34 o 
  -3  10   3       70.89       71.96      5.44 o 
  -2  10   3       67.15       66.91      5.52 o 
  -1  10   3        8.82       11.00      5.64 o 
   0  10   3        1.59        1.22      6.20 o 
   1  10   3        0.49        0.66      7.09 o 
  -4  11   3        2.70        7.31      7.64 o 
  -3  11   3       20.50       28.36      8.08 o 
  -2  11   3       30.13       27.85      7.51 o 
  -1  11   3       13.59       11.50      6.71 o 
  -1 -12   4       18.83       23.28      8.16 o 
   0 -12   4        0.23        2.04      6.58 o 
   1 -12   4        0.23        1.39      4.63 o 
   2 -12   4       18.55       20.15      9.15 o 
   3 -12   4       15.79       18.22      8.57 o 
   4 -12   4        5.10        2.32      8.56 o 
  -1 -11   4        2.82        5.43      6.82 o 
   0 -11   4       13.30       19.92      4.90 o 
   1 -11   4        4.98        3.29      4.65 o 
   2 -11   4       15.50       16.68      7.12 o 
   3 -11   4       17.47       27.65      8.61 o 
   4 -11   4       54.10       44.33      9.41 o 
   5 -11   4       27.54       23.81      5.34 o 
  -3 -10   4       10.02       13.57      5.85 o 
  -2 -10   4       94.68       83.66      7.24 o 
  -1 -10   4      133.49      137.89      7.39 o 
   0 -10   4      282.27      272.21      8.84 o 
   1 -10   4       64.30       63.43      5.55 o 
   2 -10   4       15.37       19.88      6.71 o 
   3 -10   4       17.19       22.70      8.04 o 
   4 -10   4       85.16       79.62      6.55 o 
   5 -10   4       58.91       64.15      6.10 o 
   6 -10   4       29.25       31.18      7.55 o 
  -4  -9   4       14.06       20.92     10.03 o 
  -3  -9   4        2.83        2.91      5.47 o 
  -2  -9   4       66.14       61.55      6.17 o 
  -1  -9   4      414.86      429.36     10.91 o 
   0  -9   4     1095.32     1092.52     14.50 o 
   1  -9   4      186.88      205.77      7.42 o 
   2  -9   4        6.83        6.92      5.86 o 
   3  -9   4        1.01       -2.08      6.80 o 
   4  -9   4        9.08       12.75      4.62 o 
   5  -9   4       35.99       40.91      6.19 o 
   6  -9   4       32.29       31.51      5.69 o 
   7  -9   4       26.90       23.19      6.14 o 
  -5  -8   4        0.36        8.58     11.09 o 
  -4  -8   4       21.25       21.97      6.80 o 
  -3  -8   4       46.29       43.81      6.02 o 
  -2  -8   4        8.22        7.50      4.69 o 
  -1  -8   4      259.63      267.59      8.42 o 
   0  -8   4       85.53       89.73      3.61 o 
   1  -8   4      485.88      455.14     13.64 o 
   2  -8   4        7.05        3.79      6.95 o 
   3  -8   4       24.52       29.20      4.70 o 
   4  -8   4       41.94       28.08      4.95 o 
   5  -8   4       32.90       39.87      5.77 o 
   6  -8   4       58.68       60.61      6.93 o 
   7  -8   4       33.19       36.06      6.41 o 
  -6  -7   4       16.11       15.23      6.80 o 
  -5  -7   4       15.75       34.94     15.64 o 
  -4  -7   4       14.93       16.41      5.65 o 
  -3  -7   4       17.48       18.14      2.44 o 
  -2  -7   4      101.70      107.48      4.57 o 
  -1  -7   4      131.55      138.21      4.17 o 
   0  -7   4       58.91       55.68      2.09 o 
   1  -7   4       58.88       51.35      2.19 o 
   2  -7   4      385.40      369.41     12.53 o 
   3  -7   4       32.90       35.43      4.46 o 
   4  -7   4       49.86       52.76      5.42 o 
   5  -7   4       42.26       46.00      5.17 o 
   6  -7   4      106.28      103.48      7.56 o 
   7  -7   4       40.26       43.88      7.05 o 
  -6  -6   4       88.80       88.12      7.24 o 
  -5  -6   4      136.35      153.17     12.38 o 
  -4  -6   4       29.35       31.36      2.66 o 
  -3  -6   4       11.97       12.60      2.48 o 
  -2  -6   4      208.85      217.69      5.51 o 
  -1  -6   4      404.48      414.37      5.90 o 
   0  -6   4      358.94      362.22      5.13 o 
   1  -6   4      511.57      499.99      4.58 o 
   2  -6   4      126.59      117.69      5.24 o 
   3  -6   4       30.11       24.81      3.89 o 
   4  -6   4       50.43       44.67      2.42 o 
   5  -6   4      106.00       96.35      9.25 o 
   6  -6   4      161.22      174.50      8.13 o 
   7  -6   4       45.91       44.28      6.01 o 
  -7  -5   4      116.03      120.34      8.50 o 
  -6  -5   4      365.17      362.59     14.01 o 
  -5  -5   4      651.31      662.13     12.55 o 
  -4  -5   4        0.59        1.36      2.31 o 
  -3  -5   4       15.24       16.78      2.45 o 
  -2  -5   4        3.81        1.45      2.10 o 
  -1  -5   4      235.98      242.02      3.96 o 
   0  -5   4      383.21      383.55      7.13 o 
   1  -5   4      274.64      273.25      3.44 o 
   2  -5   4      796.18      824.53     15.99 o 
   3  -5   4       70.57       72.85      2.10 o 
   4  -5   4      143.34      141.35      2.81 o 
   5  -5   4       10.55       11.29      2.28 o 
   6  -5   4      129.91      134.00      7.17 o 
   7  -5   4       73.42       74.88      7.31 o 
  -7  -4   4       46.64       36.45      6.18 o 
  -6  -4   4      156.21      167.97     15.81 o 
  -5  -4   4      365.91      350.16      7.34 o 
  -4  -4   4      254.77      255.31      6.55 o 
  -3  -4   4       29.41       28.86      3.16 o 
  -2  -4   4      109.94      151.78      4.50 o 
  -1  -4   4      266.83      332.23      3.61 o 
   0  -4   4      373.32      380.89      4.38 o 
   1  -4   4      524.44      503.63      7.53 o 
   2  -4   4      258.35      252.77      2.52 o 
   3  -4   4      528.89      524.25      6.85 o 
   4  -4   4       49.09       50.17      2.24 o 
   5  -4   4      131.89      139.27      4.38 o 
   6  -4   4        4.99        3.79      2.86 o 
   7  -4   4       61.99       63.22      6.23 o 
  -7  -3   4       26.39       25.32      5.80 o 
  -6  -3   4       39.33       48.93      6.43 o 
  -5  -3   4        0.66       -3.37      4.61 o 
  -4  -3   4      597.14      592.51      8.99 o 
  -3  -3   4      329.01      312.93      8.37 o 
  -2  -3   4      104.70      101.33      3.93 o 
  -1  -3   4        8.48       16.82      1.50 o 
   0  -3   4      760.51      754.73      3.86 o 
   1  -3   4      761.77      771.25      4.29 o 
   2  -3   4      288.97      286.21      3.05 o 
   3  -3   4       35.31       28.88      1.67 o 
   4  -3   4       68.90       65.26      3.14 o 
   5  -3   4      140.31      149.85      4.67 o 
   6  -3   4       33.90       35.60      3.60 o 
   7  -3   4       21.58       22.88      3.69 o 
  -8  -2   4       21.53       19.83     13.93 o 
  -7  -2   4       67.27       64.54      6.91 o 
  -6  -2   4       64.72       72.00      5.27 o 
  -5  -2   4       93.73      103.89      7.72 o 
  -4  -2   4      369.02      352.03      8.08 o 
  -3  -2   4      203.80      205.64      5.40 o 
  -2  -2   4      507.27      469.51      6.88 o 
  -1  -2   4     1203.33     1247.65     10.36 o 
   0  -2   4     1279.68     1288.06     10.06 o 
   1  -2   4      332.25      322.90      5.10 o 
   2  -2   4      315.02      321.73      3.99 o 
   3  -2   4      264.05      256.16      3.95 o 
   4  -2   4      306.37      322.06      6.87 o 
   5  -2   4      103.32      101.38      5.20 o 
   6  -2   4       15.89       15.60      4.20 o 
   7  -2   4       48.36       50.79      5.36 o 
  -8  -1   4        5.24        4.95      5.73 o 
  -7  -1   4       37.22       40.62      9.08 o 
  -6  -1   4       53.37       55.54      5.20 o 
  -5  -1   4      155.48      154.74     11.08 o 
  -4  -1   4      390.66      387.94      8.10 o 
  -3  -1   4      683.68      697.13     11.54 o 
  -2  -1   4      310.08      321.75      5.47 o 
  -1  -1   4      131.79      117.24      2.13 o 
   0  -1   4        3.52        1.77      0.81 o 
   1  -1   4     1206.28     1265.37     12.48 o 
   2  -1   4      688.27      685.62      9.26 o 
   3  -1   4     1241.42     1288.60      9.46 o 
   4  -1   4      423.32      439.27     18.69 o 
   5  -1   4      139.01      144.46     13.76 o 
   6  -1   4       37.58       38.97      4.96 o 
   7  -1   4        1.23        0.22      4.59 o 
  -8   0   4       13.98       17.13      4.69 o 
  -7   0   4       17.84       11.86      5.30 o 
  -6   0   4       38.18       41.75      5.49 o 
  -5   0   4       96.40      101.93      5.31 o 
  -4   0   4      124.59       99.71      4.67 o 
  -3   0   4     1513.82     1659.46     13.56 o 
  -2   0   4      593.23      602.60      5.92 o 
  -1   0   4     1488.74     1514.15     14.63 o 
   0   0   4      364.00      413.60      4.82 o 
   1   0   4      274.22      267.50      4.02 o 
   2   0   4      157.11      163.53      4.14 o 
   3   0   4     1016.13     1024.52     16.54 o 
   4   0   4      303.08      306.43     18.88 o 
   5   0   4      116.65      118.89      5.97 o 
   6   0   4       57.56       62.40      5.65 o 
   7   0   4        3.15        2.95      5.06 o 
  -8   1   4       45.90       39.97      4.72 o 
  -7   1   4        9.21       14.39      5.39 o 
  -6   1   4       13.68       13.79      4.82 o 
  -5   1   4      204.13      208.71      6.76 o 
  -4   1   4      200.87      191.50      5.34 o 
  -3   1   4      126.37       94.23      3.18 o 
  -2   1   4      476.21      458.12      9.41 o 
  -1   1   4      918.08      942.69      9.58 o 
   0   1   4     1664.18     1555.93     17.07 o 
   1   1   4       69.14       83.87      2.33 o 
   2   1   4       41.90       44.16      2.49 o 
   3   1   4       22.80       23.88      1.94 o 
   4   1   4      161.93      154.88      7.39 o 
   5   1   4      115.48      113.72      5.96 o 
   6   1   4       59.91       56.83      5.56 o 
   7   1   4        4.36        3.52      5.04 o 
  -8   2   4       69.41       68.76      5.32 o 
  -7   2   4      172.26      161.51      6.01 o 
  -6   2   4      128.12      128.65     15.88 o 
  -5   2   4      108.93      101.40      5.14 o 
  -4   2   4      158.91      162.76      5.45 o 
  -3   2   4      106.76      102.17      4.91 o 
  -2   2   4      658.50      651.53     10.07 o 
  -1   2   4      790.83      812.89      9.41 o 
   0   2   4      207.61      211.88      2.48 o 
   1   2   4      138.57      140.58      2.70 o 
   2   2   4      431.32      427.57      5.29 o 
   3   2   4       56.24       62.01      2.15 o 
   4   2   4       60.16       60.10      4.68 o 
   5   2   4       46.75       44.41      5.18 o 
   6   2   4       54.49       52.53      5.78 o 
  -8   3   4       51.08       41.29      4.66 o 
  -7   3   4      230.03      216.97      6.76 o 
  -6   3   4       13.95       17.64      4.40 o 
  -5   3   4      224.39      224.97      3.75 o 
  -4   3   4       59.28       61.13      4.36 o 
  -3   3   4      956.22     1009.78      7.48 o 
  -2   3   4     1241.09     1305.39      7.27 o 
  -1   3   4      971.33     1024.77      6.12 o 
   0   3   4      394.41      407.53      6.86 o 
   1   3   4       80.03       72.55      1.95 o 
   2   3   4       67.45       73.90      2.50 o 
   3   3   4        1.26       -0.53      1.55 o 
   4   3   4      140.16      149.71      6.26 o 
   5   3   4       59.83       62.95      6.35 o 
   6   3   4       10.62       13.02      4.86 o 
  -8   4   4      116.06      115.88      5.33 o 
  -7   4   4      159.86      150.27      5.17 o 
  -6   4   4      103.27      108.31      4.26 o 
  -5   4   4        5.49        7.02      2.84 o 
  -4   4   4      156.02      150.55      4.04 o 
  -3   4   4      374.30      401.21      5.77 o 
  -2   4   4     1416.31     1463.39      6.83 o 
  -1   4   4      397.39      407.24      4.62 o 
   0   4   4      554.43      553.04      6.56 o 
   1   4   4      145.15      141.13      2.80 o 
   2   4   4      384.60      358.09      4.88 o 
   3   4   4       91.21       78.59      4.69 o 
   4   4   4        1.35        1.23      3.54 o 
   5   4   4      141.53      130.63     10.04 o 
  -8   5   4       65.11       64.81      4.66 o 
  -7   5   4       97.98       92.73      4.50 o 
  -6   5   4      427.05      415.46      6.90 o 
  -5   5   4        3.41        3.80      2.68 o 
  -4   5   4        2.36        1.01      2.52 o 
  -3   5   4        2.06        1.30      2.06 o 
  -2   5   4      199.16      192.73      5.20 o 
  -1   5   4      321.76      329.26      7.55 o 
   0   5   4      328.68      309.53      7.53 o 
   1   5   4       61.54       70.88      8.00 o 
   2   5   4       29.34       24.04      3.00 o 
   3   5   4        6.15        3.40      5.99 o 
   4   5   4        1.89        0.17      6.39 o 
   5   5   4        7.59       12.17      8.07 o 
  -8   6   4       27.66       29.39      3.93 o 
  -7   6   4       84.97       80.39      4.36 o 
  -6   6   4      128.93      123.37      4.56 o 
  -5   6   4       90.88       90.86      3.82 o 
  -4   6   4       73.15       74.02      3.25 o 
  -3   6   4       28.86       33.88      2.31 o 
  -2   6   4       19.77       17.74      3.42 o 
  -1   6   4       95.62       97.76      4.01 o 
   0   6   4      239.22      242.76      9.15 o 
   1   6   4       87.79       87.01      4.38 o 
   2   6   4      122.68      110.58      8.54 o 
   3   6   4       50.06       46.65      6.86 o 
   4   6   4        7.60       10.51      7.63 o 
  -7   7   4      118.50      109.35      5.23 o 
  -6   7   4       62.02       66.10      3.90 o 
  -5   7   4       94.51       89.78      4.76 o 
  -4   7   4       26.99       27.88      3.64 o 
  -3   7   4       40.27       43.71      3.86 o 
  -2   7   4       20.15       24.36      3.30 o 
  -1   7   4      241.48      238.56      5.68 o 
   0   7   4       24.08       21.85      4.83 o 
   1   7   4       82.37       77.83      8.61 o 
   2   7   4       70.15       77.72      8.82 o 
   3   7   4       56.33       50.77      7.60 o 
   4   7   4        7.09        8.95      7.42 o 
  -7   8   4       61.55       63.02      7.00 o 
  -6   8   4       99.70      102.45      6.73 o 
  -5   8   4      111.70      109.41      6.05 o 
  -4   8   4        9.93        7.87      3.29 o 
  -3   8   4       47.24       45.23      3.90 o 
  -2   8   4       19.80       20.25      2.99 o 
  -1   8   4      148.35      156.46      8.03 o 
   0   8   4       79.41       82.51      7.84 o 
   1   8   4       33.50       32.84      7.58 o 
   2   8   4       11.86       12.21      6.63 o 
   3   8   4        3.75        5.54      7.32 o 
  -6   9   4       46.33       45.54      6.06 o 
  -5   9   4       47.90       46.71      4.45 o 
  -4   9   4        0.31        0.64      3.57 o 
  -3   9   4       29.63       21.21      3.26 o 
  -2   9   4        0.29       -0.48      3.40 o 
  -1   9   4        6.64        3.86      5.92 o 
   0   9   4      100.98       88.13      8.72 o 
   1   9   4       63.95       53.18      7.58 o 
   2   9   4       37.69       30.33      7.27 o 
  -5  10   4       17.81       20.55      7.07 o 
  -4  10   4       38.54       36.27      5.02 o 
  -3  10   4       28.97       25.67      4.74 o 
  -2  10   4       25.13       25.98      4.69 o 
  -1  10   4        1.80        0.53      5.97 o 
   0  10   4       20.89       19.97      7.41 o 
  -1 -12   5        9.04        8.51      7.42 o 
   0 -12   5       61.53       62.79      6.81 o 
   1 -12   5       11.59        7.24      5.30 o 
   2 -12   5       12.95        6.69      7.45 o 
   3 -12   5       25.19       31.22      9.99 o 
   4 -12   5        2.58        7.01      9.18 o 
  -2 -11   5        0.95        4.57      6.27 o 
  -1 -11   5        0.65        6.62      6.10 o 
   0 -11   5       26.41       30.71      5.55 o 
   1 -11   5       21.94       26.22      5.33 o 
   2 -11   5       56.69       71.99     10.08 o 
   3 -11   5       36.46       36.46      9.32 o 
   4 -11   5       17.73       16.01      8.48 o 
   5 -11   5       10.71       12.80      5.32 o 
  -3 -10   5        3.88        6.76      5.72 o 
  -2 -10   5       28.79       27.49      5.82 o 
  -1 -10   5       15.84       13.34      3.53 o 
   0 -10   5        0.33       -0.68      4.48 o 
   1 -10   5       26.85       19.82      4.75 o 
   2 -10   5       19.54       23.92      7.49 o 
   3 -10   5       45.72       52.48      9.09 o 
   4 -10   5       42.13       39.82      8.12 o 
   5 -10   5       34.63       35.54      7.12 o 
   6 -10   5        6.53        6.70      5.91 o 
  -4  -9   5        6.63       11.60      6.03 o 
  -3  -9   5        3.28        0.35      5.74 o 
  -2  -9   5        6.87        7.64      4.67 o 
  -1  -9   5       53.02       57.63      4.36 o 
   0  -9   5       25.68       25.78      3.00 o 
   1  -9   5      302.88      289.22     12.52 o 
   2  -9   5        9.93        7.76      5.99 o 
   3  -9   5       24.10       16.91      6.52 o 
   4  -9   5       24.54       30.51      5.02 o 
   5  -9   5      129.90      119.06      7.88 o 
   6  -9   5       36.68       26.81      6.31 o 
  -5  -8   5       16.14       24.64      8.91 o 
  -4  -8   5        3.32        6.26      6.19 o 
  -3  -8   5       49.74       45.92      3.30 o 
  -2  -8   5       34.41       36.56      3.84 o 
  -1  -8   5       97.93      104.11      4.72 o 
   0  -8   5      326.76      329.93      4.13 o 
   1  -8   5     1205.37     1199.09     14.68 o 
   2  -8   5      347.68      334.63     13.41 o 
   3  -8   5       21.62       23.84      5.11 o 
   4  -8   5        7.85       11.13      4.41 o 
   5  -8   5       21.02       27.76      5.72 o 
   6  -8   5       36.77       43.05      6.23 o 
   7  -8   5       20.85       19.19      5.98 o 
  -6  -7   5       16.35       23.85      9.29 o 
  -5  -7   5       44.80       50.11      6.50 o 
  -4  -7   5       25.72       24.31      6.60 o 
  -3  -7   5       89.01       89.66      3.84 o 
  -2  -7   5       82.79       80.81      4.41 o 
  -1  -7   5      143.89      144.08      3.85 o 
   0  -7   5      704.53      684.99      5.39 o 
   1  -7   5      317.51      311.16      4.35 o 
   2  -7   5      229.59      229.76      8.27 o 
   3  -7   5       39.37       42.71      5.06 o 
   4  -7   5       28.27       31.19      5.18 o 
   5  -7   5        1.98        2.32      4.65 o 
   6  -7   5       11.72       16.65      5.72 o 
   7  -7   5       19.48       18.85      5.63 o 
  -6  -6   5        4.73       10.80      7.07 o 
  -5  -6   5        0.82       -0.74      6.62 o 
  -4  -6   5        8.20       11.19      2.76 o 
  -3  -6   5      103.86      100.96      3.92 o 
  -2  -6   5       79.92       81.60      3.61 o 
  -1  -6   5      180.51      185.78      4.00 o 
   0  -6   5      224.04      227.02      3.13 o 
   1  -6   5      101.65       96.01      4.51 o 
   2  -6   5      259.01      270.71      6.03 o 
   3  -6   5       66.19       63.77      4.11 o 
   4  -6   5       15.51       20.51      4.66 o 
   5  -6   5        1.93       -0.84      4.62 o 
   6  -6   5       75.72       91.84      7.36 o 
   7  -6   5       35.79       38.61      6.37 o 
  -7  -5   5       37.20       40.30      7.94 o 
  -6  -5   5        9.46       17.59      6.32 o 
  -5  -5   5      165.42      179.68      6.52 o 
  -4  -5   5       56.01       59.36      8.22 o 
  -3  -5   5       39.14       41.14      3.84 o 
  -2  -5   5        3.30        0.99      2.43 o 
  -1  -5   5      612.27      606.84      6.06 o 
   0  -5   5      431.15      447.02      4.93 o 
   1  -5   5      170.40      160.39      4.03 o 
   2  -5   5      567.53      548.40     11.05 o 
   3  -5   5      237.94      237.24      2.72 o 
   4  -5   5       66.98       65.77      2.75 o 
   5  -5   5        5.31        7.95      4.39 o 
   6  -5   5       10.92       12.78      4.85 o 
   7  -5   5       75.31       77.76      7.35 o 
  -7  -4   5        9.68        7.79      6.14 o 
  -6  -4   5      110.14      131.46     18.07 o 
  -5  -4   5      432.42      431.90      9.22 o 
  -4  -4   5     1197.69     1185.59     28.78 o 
  -3  -4   5       11.13       11.57      3.15 o 
  -2  -4   5      135.19      132.42      3.92 o 
  -1  -4   5       37.70       34.75      2.39 o 
   0  -4   5      692.67      695.27      5.22 o 
   1  -4   5      574.54      568.16      5.87 o 
   2  -4   5       74.24       69.57      1.86 o 
   3  -4   5      283.19      274.56      4.23 o 
   4  -4   5       89.64       89.48      3.43 o 
   5  -4   5      212.86      208.71      5.24 o 
   6  -4   5        0.33        3.36      4.91 o 
   7  -4   5       30.83       31.44      5.94 o 
  -7  -3   5       24.71       21.16      5.67 o 
  -6  -3   5      299.11      285.80     10.17 o 
  -5  -3   5      455.03      462.08     25.67 o 
  -4  -3   5      487.06      486.12      8.91 o 
  -3  -3   5      254.56      239.22      6.28 o 
  -2  -3   5      144.26      137.65      3.79 o 
   0  -3   5       39.95       61.23      1.85 o 
   1  -3   5      364.18      396.45      5.71 o 
   2  -3   5      301.47      296.19      4.98 o 
   3  -3   5      142.13      137.63      3.30 o 
   4  -3   5       89.29       81.86      3.17 o 
   5  -3   5       49.71       51.22      3.99 o 
   6  -3   5       79.52       78.30      4.40 o 
   7  -3   5       16.63       24.60      5.76 o 
  -8  -2   5        8.38        2.83      6.75 o 
  -7  -2   5       41.05       46.93      4.42 o 
  -6  -2   5      183.76      189.46      5.82 o 
  -5  -2   5      223.99      213.54      7.77 o 
  -4  -2   5      168.30      180.73      6.24 o 
  -3  -2   5      320.39      315.66      6.96 o 
  -2  -2   5      123.79      106.12      2.82 o 
  -1  -2   5      167.95      232.00      3.02 o 
   0  -2   5       20.99       16.21      1.28 o 
   1  -2   5      566.01      529.79      7.29 o 
   2  -2   5      542.91      570.73      5.51 o 
   3  -2   5      102.27       90.00      2.92 o 
   4  -2   5        2.43        0.55      2.18 o 
   5  -2   5       24.32       22.37      3.91 o 
   6  -2   5       40.60       40.58      4.95 o 
   7  -2   5       15.33       15.45      4.81 o 
  -8  -1   5        3.29       -2.95     10.56 o 
  -7  -1   5       33.39       37.15      8.92 o 
  -6  -1   5      137.40      142.01      6.50 o 
  -5  -1   5      126.62      128.95      6.92 o 
  -4  -1   5      180.51      173.97      6.16 o 
  -3  -1   5     1190.05     1185.17     12.36 o 
  -2  -1   5       64.77       66.52      3.43 o 
  -1  -1   5      326.63      326.94      7.02 o 
   0  -1   5       34.63       42.58      1.59 o 
   1  -1   5     1216.59     1232.96     10.22 o 
   2  -1   5      282.07      267.09      4.95 o 
   3  -1   5      216.07      210.45      4.66 o 
   4  -1   5        0.56       -0.59      2.60 o 
   5  -1   5       24.50       26.32      4.46 o 
   6  -1   5       48.13       51.70      5.50 o 
   7  -1   5        8.47       10.20      5.09 o 
  -8   0   5       18.91       12.80      5.75 o 
  -7   0   5        8.68        7.62      6.41 o 
  -6   0   5      104.73      116.05      6.94 o 
  -5   0   5      211.91      219.11      6.70 o 
  -4   0   5      155.81      133.10      4.71 o 
  -3   0   5      307.86      310.04      5.18 o 
  -2   0   5      561.56      547.37     18.18 o 
  -1   0   5     1227.32     1244.65     16.51 o 
   0   0   5      281.99      282.44      4.63 o 
   1   0   5        5.85        8.71      1.43 o 
   2   0   5      206.85      216.37     17.38 o 
   3   0   5      227.34      232.44      4.86 o 
   4   0   5      349.99      341.10      5.96 o 
   5   0   5       48.85       48.47      6.69 o 
   6   0   5       21.55       21.98      5.22 o 
   7   0   5       36.99       34.34      6.05 o 
  -8   1   5       21.31       27.22      4.77 o 
  -7   1   5       40.91       39.45      6.44 o 
  -6   1   5        1.19        3.58      4.86 o 
  -5   1   5      107.14      121.61      5.63 o 
  -4   1   5      233.14      206.20      7.11 o 
  -3   1   5      178.70      171.23      3.97 o 
  -2   1   5      496.00      522.19      5.86 o 
  -1   1   5      185.29      190.72      6.33 o 
   0   1   5      989.73      973.46      7.88 o 
   1   1   5      136.27      137.77      3.02 o 
   2   1   5      184.27      183.21      4.34 o 
   3   1   5      124.63      129.85      3.26 o 
   4   1   5      299.15      297.03      4.47 o 
   5   1   5       89.17       93.12     12.43 o 
   6   1   5       21.39       24.67      5.28 o 
  -8   2   5       26.07       33.42      4.92 o 
  -7   2   5       12.18       13.50     11.83 o 
  -6   2   5        0.74        0.85      5.10 o 
  -5   2   5       57.14       64.78      3.71 o 
  -4   2   5      255.50      251.19      4.31 o 
  -3   2   5      315.51      302.38      5.07 o 
  -2   2   5      168.71      148.27      3.38 o 
  -1   2   5       71.63       73.96      2.88 o 
   0   2   5      358.19      366.20      3.51 o 
   1   2   5      196.03      192.53      2.87 o 
   2   2   5      114.78      116.04      3.65 o 
   3   2   5       56.53       56.75      2.54 o 
   4   2   5      108.88      112.04     11.00 o 
   5   2   5       16.47       15.96      4.40 o 
   6   2   5       23.68       23.86      5.04 o 
  -8   3   5       45.08       45.94      5.14 o 
  -7   3   5       64.48       71.82      5.17 o 
  -6   3   5        2.48        2.18      3.92 o 
  -5   3   5      128.40      129.52      4.47 o 
  -4   3   5      175.47      181.50      4.48 o 
  -3   3   5      232.54      207.72      5.11 o 
  -2   3   5        6.17        3.39      1.42 o 
  -1   3   5       93.37       89.76      2.33 o 
   0   3   5      314.70      321.39      3.57 o 
   1   3   5       91.04       93.92      2.25 o 
   2   3   5       23.62       25.34      2.68 o 
   3   3   5       85.81       89.56      4.98 o 
   4   3   5       20.45       21.74      4.32 o 
   5   3   5       63.39       64.91      5.77 o 
  -8   4   5      101.59       97.47      4.96 o 
  -7   4   5       90.03       81.37      4.37 o 
  -6   4   5      385.36      369.69      6.62 o 
  -5   4   5        8.28        3.52      3.72 o 
  -4   4   5      172.58      161.86      4.57 o 
  -3   4   5        8.70        8.08      2.63 o 
  -2   4   5      680.34      665.43      6.67 o 
  -1   4   5      256.06      239.34      5.83 o 
   0   4   5      129.47      114.85      5.17 o 
   1   4   5      241.07      236.97      7.40 o 
   2   4   5      189.14      177.56      5.72 o 
   3   4   5       94.29       92.97      5.06 o 
   4   4   5        7.90        1.87      6.25 o 
   5   4   5       28.75       29.06      8.15 o 
  -8   5   5       21.73       23.22      4.03 o 
  -7   5   5       67.99       70.71      4.25 o 
  -6   5   5      255.78      247.25      5.68 o 
  -5   5   5      195.73      188.33      5.21 o 
  -4   5   5        9.01        9.89      2.51 o 
  -3   5   5       72.80       74.22      2.93 o 
  -2   5   5      254.74      243.36      7.72 o 
  -1   5   5      645.57      645.45     11.03 o 
   0   5   5      123.71      119.79      7.32 o 
   1   5   5      124.57      132.02      5.89 o 
   2   5   5       93.17       94.05      8.93 o 
   3   5   5        0.47       -2.66      6.17 o 
   4   5   5        2.10       -0.93      6.75 o 
  -7   6   5       29.94       30.45      3.78 o 
  -6   6   5       67.92       67.79      4.19 o 
  -5   6   5      201.94      193.66      5.78 o 
  -4   6   5       64.72       67.33      3.31 o 
  -3   6   5       23.61       26.04      3.76 o 
  -2   6   5       82.24       83.08      4.60 o 
  -1   6   5       90.79      112.89     14.99 o 
   0   6   5      132.98      150.56      8.46 o 
   1   6   5       55.72       64.78      8.19 o 
   2   6   5        1.00       -1.57      5.65 o 
   3   6   5       34.92       22.32      6.99 o 
   4   6   5        2.94        2.20      7.49 o 
  -7   7   5       19.33       12.99      4.19 o 
  -6   7   5       51.87       49.68      4.58 o 
  -5   7   5      142.29      144.82      6.00 o 
  -4   7   5        5.31        3.97      3.31 o 
  -3   7   5       63.58       67.86      4.41 o 
  -2   7   5        0.48        2.08      2.92 o 
  -1   7   5      118.37      126.09      5.16 o 
   0   7   5       30.16       32.54      4.40 o 
   1   7   5       74.42       82.89      8.59 o 
   2   7   5        0.19        1.37      6.65 o 
   3   7   5        1.04        1.86      7.77 o 
  -6   8   5       40.87       42.32      4.45 o 
  -5   8   5       63.46       67.12      5.93 o 
  -4   8   5      122.68      121.01      5.33 o 
  -3   8   5       44.96       45.53      4.13 o 
  -2   8   5        3.47        3.58      2.90 o 
  -1   8   5        0.60       -0.94      4.37 o 
   0   8   5      137.27      147.53     10.67 o 
   1   8   5       31.63       39.36      7.80 o 
   2   8   5       41.83       46.78      9.33 o 
  -5   9   5       32.95       34.28      5.38 o 
  -4   9   5       91.19       81.83      7.64 o 
  -3   9   5       15.55       15.63      5.19 o 
  -2   9   5        2.27       -0.68      4.60 o 
  -1   9   5       11.89       10.24      5.81 o 
   0   9   5        9.76       13.45      7.54 o 
   1   9   5       16.58       18.01      8.28 o 
  -4  10   5        6.63       10.38      5.16 o 
  -3  10   5        7.75        2.42      3.82 o 
  -2  10   5        6.53        4.53      6.92 o 
   0 -12   6       47.14       47.54      6.28 o 
   1 -12   6       18.24       18.51      5.37 o 
   2 -12   6       14.50       19.19      7.71 o 
   3 -12   6       19.24       25.26     10.04 o 
  -2 -11   6        3.90        5.00      7.64 o 
  -1 -11   6        0.94        0.70      6.92 o 
   0 -11   6        6.95        4.22      4.96 o 
   1 -11   6       49.06       46.33      7.56 o 
   2 -11   6       24.00       29.60      8.89 o 
   3 -11   6       16.37       17.93      8.10 o 
   4 -11   6       27.25       26.60      8.84 o 
  -3 -10   6       42.00       56.41      7.08 o 
  -2 -10   6        8.99       12.50      4.19 o 
  -1 -10   6        0.57        2.94      6.68 o 
   0 -10   6       47.38       47.44      8.35 o 
   1 -10   6       92.33       87.99      6.31 o 
   2 -10   6       44.40       34.61      7.71 o 
   3 -10   6       61.36       56.40      8.89 o 
   4 -10   6       34.77       37.00      8.92 o 
   5 -10   6       20.47       19.60      5.74 o 
  -4  -9   6       99.98       99.30      8.81 o 
  -3  -9   6      173.20      168.14      9.50 o 
  -2  -9   6        0.73        0.06      3.14 o 
  -1  -9   6        5.08        5.93      2.84 o 
   0  -9   6        9.87        9.00      3.46 o 
   1  -9   6       85.85       88.21      4.93 o 
   2  -9   6        6.34        6.44      7.11 o 
   3  -9   6      135.23      141.36     10.89 o 
   4  -9   6       14.64       13.60      4.69 o 
   5  -9   6       17.15       17.92      5.47 o 
   6  -9   6       15.02       22.47      6.25 o 
  -5  -8   6       44.94       55.88      7.76 o 
  -4  -8   6       49.37       51.57      7.69 o 
  -3  -8   6       80.50       79.73      4.12 o 
  -2  -8   6       83.55       87.87      5.41 o 
  -1  -8   6       19.24       20.91      2.77 o 
   0  -8   6       40.91       39.53      2.48 o 
   1  -8   6      221.81      205.06      7.66 o 
   2  -8   6      122.53      128.71      6.92 o 
   3  -8   6      121.59      105.26      8.54 o 
   4  -8   6      136.34      136.21     13.11 o 
   5  -8   6       16.85       17.01      5.52 o 
   6  -8   6       34.30       29.59      5.54 o 
  -6  -7   6        0.21        4.99      6.24 o 
  -5  -7   6       52.36       46.33      7.08 o 
  -4  -7   6       41.11       39.86      3.50 o 
  -3  -7   6       31.31       36.73      3.41 o 
  -2  -7   6      111.93      112.19      3.80 o 
  -1  -7   6      129.48      124.63      3.75 o 
   0  -7   6       38.42       39.63      2.37 o 
   1  -7   6       45.42       38.38      5.57 o 
   2  -7   6      249.07      236.76      7.60 o 
   3  -7   6      135.27      135.73      6.24 o 
   4  -7   6      108.08      117.50      6.70 o 
   5  -7   6      103.80       98.94      7.81 o 
   6  -7   6       51.22       44.20      5.67 o 
  -6  -6   6        3.65       12.25     14.08 o 
  -5  -6   6       87.30       90.98      8.95 o 
  -4  -6   6       41.03       42.60      3.45 o 
  -3  -6   6       90.26      102.24      4.37 o 
  -2  -6   6      176.41      170.47      4.21 o 
  -1  -6   6      193.64      204.41      4.22 o 
   0  -6   6      345.80      333.58      4.19 o 
   1  -6   6      800.78      766.39      5.49 o 
   2  -6   6      700.16      658.94      8.90 o 
   3  -6   6       69.15       78.98      4.65 o 
   4  -6   6       71.23       71.97      5.87 o 
   5  -6   6        3.34        4.12      4.58 o 
   6  -6   6       14.78       19.78      5.11 o 
   7  -6   6       10.18       10.32      5.76 o 
  -7  -5   6        0.44        9.63      8.02 o 
  -6  -5   6        3.94       12.09      8.75 o 
  -5  -5   6       48.33       48.73      5.18 o 
  -4  -5   6       67.89       69.05      5.53 o 
  -3  -5   6      121.29      131.29      5.67 o 
  -2  -5   6      203.34      212.17      5.12 o 
  -1  -5   6       77.02       78.92      2.96 o 
   0  -5   6      275.11      277.26      6.80 o 
   1  -5   6      293.05      279.63      4.35 o 
   2  -5   6       65.26       67.35      1.90 o 
   3  -5   6      354.45      363.32      5.77 o 
   4  -5   6       85.28       85.54      3.03 o 
   5  -5   6       39.84       37.46      5.05 o 
   6  -5   6       39.01       30.92      5.20 o 
   7  -5   6       12.37       15.97      6.04 o 
  -7  -4   6        8.06       10.22      5.68 o 
  -6  -4   6       13.41       10.16      3.97 o 
  -5  -4   6      169.23      162.73      5.61 o 
  -4  -4   6       54.66       62.82      5.15 o 
  -3  -4   6      195.40      197.14      5.15 o 
  -2  -4   6      518.12      524.55     11.91 o 
  -1  -4   6       19.89       16.20      2.91 o 
   0  -4   6      283.15      296.50      3.60 o 
   1  -4   6      160.99      162.03      3.13 o 
   2  -4   6       25.40       27.53      1.81 o 
   3  -4   6      167.73      168.99      3.21 o 
   4  -4   6       88.10       94.64      3.37 o 
   5  -4   6       99.26      101.73      4.19 o 
   6  -4   6       16.96       17.90      4.84 o 
   7  -4   6        1.66        6.59      5.43 o 
  -7  -3   6       67.56       77.08      9.65 o 
  -6  -3   6       48.83       43.37      9.89 o 
  -5  -3   6        6.17        9.79      4.08 o 
  -4  -3   6       65.28       64.66      5.22 o 
  -3  -3   6      426.60      408.00     14.81 o 
  -2  -3   6      142.10      145.27      4.23 o 
  -1  -3   6      949.43      969.00      7.27 o 
   0  -3   6      582.64      605.08      4.99 o 
   1  -3   6      347.14      344.67      3.67 o 
   2  -3   6      256.60      251.56      4.19 o 
   3  -3   6       80.48       78.19      2.96 o 
   4  -3   6       54.10       55.00      3.02 o 
   5  -3   6       34.96       36.82      3.39 o 
   6  -3   6       67.00       62.98      4.24 o 
   7  -3   6       14.82       16.45      5.36 o 
  -8  -2   6       10.74       10.61      6.44 o 
  -7  -2   6       52.24       63.82      6.03 o 
  -6  -2   6       94.38       85.82      6.94 o 
  -5  -2   6      602.12      574.19     16.75 o 
  -4  -2   6      898.37      885.96     19.29 o 
  -3  -2   6      350.77      327.18      9.53 o 
  -2  -2   6       54.22       49.44      2.90 o 
  -1  -2   6      307.52      304.69      4.52 o 
   0  -2   6      164.72      147.52      2.88 o 
   1  -2   6      264.56      252.74      9.52 o 
   2  -2   6      195.29      202.12      3.81 o 
   3  -2   6      127.50      118.94      3.42 o 
   4  -2   6       71.12       70.12      3.23 o 
   5  -2   6       43.34       43.71      3.83 o 
   6  -2   6       28.21       28.95      3.83 o 
   7  -2   6        8.08        6.82      5.29 o 
  -8  -1   6       36.13       28.83     10.15 o 
  -7  -1   6        6.94       11.00      5.46 o 
  -6  -1   6       92.96       98.44      5.85 o 
  -5  -1   6      505.74      503.29     18.64 o 
  -4  -1   6      303.00      278.96      5.88 o 
  -3  -1   6      526.47      542.10     11.38 o 
  -2  -1   6      205.59      185.43      3.82 o 
  -1  -1   6      295.17      272.39      5.35 o 
   0  -1   6      655.43      705.85      8.11 o 
   1  -1   6       14.86       12.65      1.79 o 
   2  -1   6      135.66      135.67      3.39 o 
   3  -1   6      303.47      311.50      4.94 o 
   4  -1   6       54.17       53.93      3.54 o 
   5  -1   6        3.34        4.25      4.18 o 
   6  -1   6       25.31       25.30      5.03 o 
  -8   0   6       50.95       64.86     13.82 o 
  -7   0   6       23.23       25.97      5.17 o 
  -6   0   6       42.77       53.10      5.60 o 
  -5   0   6      231.14      220.08      5.35 o 
  -4   0   6      136.25      140.95      4.45 o 
  -3   0   6       75.49       66.51      3.32 o 
  -2   0   6      695.16      677.23      8.71 o 
  -1   0   6       61.20       63.02      4.40 o 
   0   0   6      505.12      503.33      8.67 o 
   1   0   6       16.33       17.03      1.81 o 
   2   0   6      206.66      220.97      5.06 o 
   3   0   6       15.42       15.07      2.52 o 
   4   0   6       43.14       41.11      3.40 o 
   5   0   6        0.94       -3.13      4.29 o 
   6   0   6        4.72        7.57      4.53 o 
  -8   1   6       16.64       13.28     13.30 o 
  -7   1   6      103.45      100.06      6.44 o 
  -6   1   6      103.90      101.91      4.71 o 
  -5   1   6      171.89      172.70      4.92 o 
  -4   1   6      342.08      341.97      6.65 o 
  -3   1   6      214.81      202.15      6.83 o 
  -2   1   6      112.41      100.26      3.20 o 
  -1   1   6       47.17       41.47      4.32 o 
   0   1   6      532.11      538.90      6.68 o 
   1   1   6      361.97      370.10      7.56 o 
   2   1   6      115.30      119.09      4.06 o 
   3   1   6       32.64       32.09      2.56 o 
   4   1   6        4.22        3.48      4.08 o 
   5   1   6       10.04       12.28      4.71 o 
   6   1   6        4.58        3.68      5.09 o 
  -8   2   6       11.39       18.33      5.08 o 
  -7   2   6       42.03       34.70      7.07 o 
  -6   2   6       67.81       80.97      7.13 o 
  -5   2   6      119.95      131.55      6.54 o 
  -4   2   6      183.00      189.72      5.62 o 
  -3   2   6      232.40      210.87      7.50 o 
  -2   2   6      153.45      139.32      4.99 o 
  -1   2   6      141.05      150.29      5.50 o 
   0   2   6      120.48      118.11      3.90 o 
   1   2   6       72.10       75.13      2.79 o 
   2   2   6      155.48      162.68      4.56 o 
   3   2   6       86.60       81.63      3.86 o 
   4   2   6       99.05       97.69      5.70 o 
   5   2   6       43.95       44.87      5.35 o 
  -8   3   6       60.81       69.97      4.70 o 
  -7   3   6       23.07       32.83      5.92 o 
  -6   3   6        3.37        2.53      3.76 o 
  -5   3   6        5.78        2.57      2.80 o 
  -4   3   6      123.77      137.41      4.15 o 
  -3   3   6      226.47      222.37      4.72 o 
  -2   3   6      349.25      343.51      8.99 o 
  -1   3   6       71.11       70.74      4.70 o 
   0   3   6       40.65       39.24      1.86 o 
   1   3   6      259.64      268.51      9.05 o 
   2   3   6       27.65       28.60      2.89 o 
   3   3   6       51.45       58.97      4.53 o 
   4   3   6       12.77       16.73      6.20 o 
   5   3   6       94.99       82.96     10.00 o 
  -8   4   6       75.34       79.57      4.81 o 
  -7   4   6        9.74       15.57      4.35 o 
  -6   4   6      106.00      118.31      5.07 o 
  -5   4   6        2.34        0.30      3.00 o 
  -4   4   6       83.76       89.30      3.79 o 
  -3   4   6       46.52       46.72      2.79 o 
  -2   4   6      157.40      152.02      3.96 o 
  -1   4   6        7.24       -0.71      7.35 o 
   0   4   6       11.00        4.14      9.14 o 
   1   4   6      134.66      126.86     16.55 o 
   2   4   6       73.99       74.09      8.49 o 
   3   4   6       33.63       35.27      7.93 o 
   4   4   6        8.34        8.39      7.24 o 
  -7   5   6       24.71       27.88      3.48 o 
  -6   5   6       27.96       35.06      4.20 o 
  -5   5   6      271.12      275.05      6.12 o 
  -4   5   6       38.16       43.58      2.90 o 
  -3   5   6       98.74      104.18      3.88 o 
  -2   5   6        9.04        7.67      2.61 o 
  -1   5   6       33.27       35.80      5.93 o 
   0   5   6       29.02       32.29      4.30 o 
   1   5   6        9.65       21.79      7.67 o 
   2   5   6       76.94       70.89      8.51 o 
   3   5   6      120.35      111.67     10.43 o 
   4   5   6       65.25       53.42      9.50 o 
  -7   6   6       32.78       29.52      4.18 o 
  -6   6   6       18.53       20.80      4.00 o 
  -5   6   6       88.49       85.83      5.23 o 
  -4   6   6       91.82      101.54      5.34 o 
  -3   6   6       91.65      104.52      5.95 o 
  -2   6   6       59.71       62.18      4.00 o 
  -1   6   6      104.41      110.96      8.45 o 
   0   6   6       50.26       47.13      5.63 o 
   1   6   6       17.22       14.18      7.47 o 
   2   6   6       47.90       49.14      7.91 o 
   3   6   6       69.67       68.65      9.28 o 
  -7   7   6       13.90       16.40      5.36 o 
  -6   7   6       18.88       19.74      5.63 o 
  -5   7   6       80.15       91.03      7.05 o 
  -4   7   6       51.95       57.39     16.65 o 
  -3   7   6       58.49       73.51     15.01 o 
  -2   7   6       14.17       21.56      7.21 o 
  -1   7   6      145.71      151.35      5.87 o 
   0   7   6       57.47       54.79      8.19 o 
   1   7   6       25.14       32.02      7.45 o 
   2   7   6        9.47       14.77      8.14 o 
  -6   8   6        4.30        2.38      5.47 o 
  -5   8   6       31.17       40.76      6.31 o 
  -4   8   6      112.72      120.96      7.52 o 
  -3   8   6        9.42        8.60      5.23 o 
  -2   8   6       35.47       38.99      4.68 o 
  -1   8   6       10.84        7.29      6.03 o 
   0   8   6       48.01       53.77      8.76 o 
   1   8   6       14.03       14.11      7.22 o 
  -4   9   6       30.85       31.54      5.84 o 
  -3   9   6       63.73       59.68      6.18 o 
  -2   9   6       71.61       72.45      8.55 o 
  -1   9   6        1.94        2.29      7.55 o 
   0 -12   7       17.78       18.81      5.89 o 
   1 -12   7       39.05       43.57      9.74 o 
   2 -12   7       66.11       72.35     11.09 o 
  -2 -11   7        6.94       11.42      8.67 o 
  -1 -11   7       12.84       14.45      8.18 o 
   0 -11   7        4.81        8.05      5.12 o 
   1 -11   7       32.38       32.37      9.36 o 
   2 -11   7       56.57       46.64      8.54 o 
   3 -11   7       69.19       81.14     10.99 o 
   4 -11   7       29.24       37.14     10.07 o 
  -3 -10   7        7.74       12.39      6.93 o 
  -2 -10   7        1.53        2.58      3.66 o 
  -1 -10   7       27.75       32.94      5.33 o 
   0 -10   7       19.38       22.34      4.00 o 
   1 -10   7       56.69       59.41      6.37 o 
   2 -10   7       13.63       11.42      7.40 o 
   3 -10   7       16.88       21.50      8.42 o 
   4 -10   7       14.77       14.37      8.67 o 
   5 -10   7       25.41       23.70      5.95 o 
  -4  -9   7       14.87       13.66      4.81 o 
  -3  -9   7       79.52       70.56      3.79 o 
  -2  -9   7       30.57       33.25      4.18 o 
  -1  -9   7        4.63        2.71      4.69 o 
   0  -9   7       16.00       10.43      3.76 o 
   1  -9   7      145.33      142.49     12.24 o 
   2  -9   7      212.86      197.80      8.22 o 
   3  -9   7       76.04       70.35      9.18 o 
   4  -9   7       26.85       31.03      7.72 o 
   5  -9   7       16.15       21.60      5.47 o 
  -5  -8   7       38.57       45.69      8.42 o 
  -4  -8   7       60.86       50.92      5.48 o 
  -3  -8   7      201.03      198.35      5.09 o 
  -2  -8   7      274.76      265.62      5.48 o 
  -1  -8   7        5.14        5.04      2.57 o 
   0  -8   7        6.76        7.15      3.42 o 
   1  -8   7       10.62        4.94      4.20 o 
   2  -8   7      150.67      154.64      7.15 o 
   3  -8   7       94.65      104.15      6.85 o 
   4  -8   7      214.01      219.99      8.83 o 
   5  -8   7       10.10       11.39      5.70 o 
   6  -8   7        6.17        4.78      5.33 o 
  -5  -7   7       16.92       20.39      5.00 o 
  -4  -7   7      106.65      108.60      5.12 o 
  -3  -7   7      257.81      256.52      5.97 o 
  -2  -7   7      219.60      218.93      5.10 o 
  -1  -7   7      108.31      117.73      4.31 o 
   0  -7   7       17.20       19.63      2.30 o 
   1  -7   7       85.69       79.93      5.57 o 
   2  -7   7      179.12      171.17     11.55 o 
   3  -7   7       35.92       38.18      4.10 o 
   4  -7   7      153.44      151.52      7.46 o 
   5  -7   7       77.24       81.64      6.92 o 
   6  -7   7       17.32       17.73      5.64 o 
  -6  -6   7        8.66       17.34      7.74 o 
  -5  -6   7       21.34       22.48      3.59 o 
  -4  -6   7       51.33       48.96      3.49 o 
  -3  -6   7       96.69      100.08      3.99 o 
  -2  -6   7       99.78      102.12      3.85 o 
  -1  -6   7      224.60      226.70      8.02 o 
   0  -6   7       48.79       50.76      2.96 o 
   1  -6   7      124.73      112.99      2.62 o 
   2  -6   7       18.02       17.20      2.11 o 
   3  -6   7       82.97       85.45      4.85 o 
   4  -6   7      143.47      152.14      5.76 o 
   5  -6   7       81.87       83.47      6.39 o 
   6  -6   7       39.94       41.90      5.83 o 
  -6  -5   7        0.75       -0.48      7.25 o 
  -5  -5   7        0.71        2.66      4.57 o 
  -4  -5   7      316.62      311.20      7.05 o 
  -3  -5   7       86.88       93.58      4.45 o 
  -2  -5   7      212.14      216.11      5.53 o 
  -1  -5   7      139.60      141.18      4.43 o 
   0  -5   7      187.67      189.23      4.45 o 
   1  -5   7      148.18      141.54      3.00 o 
   2  -5   7       78.60       83.69      2.54 o 
   3  -5   7      269.17      266.22      4.65 o 
   4  -5   7       57.87       61.73      4.47 o 
   5  -5   7      248.84      252.49      9.02 o 
   6  -5   7       11.23       13.67      4.89 o 
  -7  -4   7       26.92       42.15     11.49 o 
  -6  -4   7        4.36        2.70      5.84 o 
  -5  -4   7        3.81        3.15      4.35 o 
  -4  -4   7       72.24       73.05      4.43 o 
  -3  -4   7      212.83      213.82      5.65 o 
  -2  -4   7      566.32      577.53     10.31 o 
  -1  -4   7      430.20      449.01      8.26 o 
   0  -4   7       86.52       80.65      4.22 o 
   1  -4   7      370.57      363.06      6.81 o 
   2  -4   7      282.93      282.60      4.77 o 
   3  -4   7       20.08       19.83      2.48 o 
   4  -4   7       63.65       69.41      3.25 o 
   5  -4   7       59.07       61.17      5.78 o 
   6  -4   7       69.66       61.97      6.06 o 
  -7  -3   7       77.35       82.51     15.12 o 
  -6  -3   7       35.29       32.89      9.91 o 
  -5  -3   7       15.62       18.35      3.60 o 
  -4  -3   7      218.14      207.86      5.82 o 
  -3  -3   7        3.60        4.79      3.04 o 
  -2  -3   7      369.56      366.76      6.53 o 
  -1  -3   7      781.03      768.95      8.30 o 
   0  -3   7      129.33      128.49      2.94 o 
   1  -3   7      125.39      119.96      3.73 o 
   2  -3   7       74.85       72.24      3.95 o 
   3  -3   7       40.78       37.37      2.71 o 
   4  -3   7       63.67       67.65      3.90 o 
   5  -3   7       19.34       21.54      3.22 o 
   6  -3   7       17.35       16.33      4.95 o 
  -7  -2   7       62.79       73.40     11.13 o 
  -6  -2   7       82.78       76.26      8.91 o 
  -5  -2   7        0.72        2.26      3.37 o 
  -4  -2   7      157.73      147.26      5.18 o 
  -3  -2   7       23.35       19.20      3.24 o 
  -2  -2   7      192.02      187.16      5.81 o 
  -1  -2   7      381.43      387.77      5.12 o 
   0  -2   7      350.16      367.15      5.30 o 
   1  -2   7      454.42      465.60      6.70 o 
   2  -2   7       68.31       63.84      3.19 o 
   3  -2   7       96.34       97.92      3.46 o 
   4  -2   7       43.61       48.51      3.08 o 
   5  -2   7       23.21       24.95      3.58 o 
   6  -2   7       24.65       21.46      3.81 o 
  -7  -1   7       40.36       53.02      6.42 o 
  -6  -1   7      101.60      100.99      4.76 o 
  -5  -1   7       59.82       61.72      4.66 o 
  -4  -1   7       94.46       94.90      5.79 o 
  -3  -1   7      307.16      304.28      4.80 o 
  -2  -1   7      201.37      194.87      3.91 o 
  -1  -1   7      515.53      480.26     10.68 o 
   0  -1   7      787.53      820.35     13.22 o 
   1  -1   7      129.60      130.65      3.34 o 
   2  -1   7       77.88       84.96      2.79 o 
   3  -1   7       45.50       49.79      2.90 o 
   4  -1   7       79.47       75.94      3.47 o 
   5  -1   7       27.10       29.89      3.57 o 
   6  -1   7       20.74       20.29      4.06 o 
  -8   0   7       30.60       22.42      8.96 o 
  -7   0   7      148.65      155.69     10.43 o 
  -6   0   7       33.62       35.54      3.74 o 
  -5   0   7      216.30      206.95      8.09 o 
  -4   0   7      760.25      759.03      9.18 o 
  -3   0   7      133.10      122.08      6.06 o 
  -2   0   7      131.11      123.16      2.40 o 
  -1   0   7       47.52       42.80      4.49 o 
   0   0   7      977.36      927.14     12.03 o 
   1   0   7        1.32        1.02      1.48 o 
   2   0   7       30.46       31.56      2.41 o 
   3   0   7        1.15        2.62      2.49 o 
   4   0   7       75.60       73.04      4.15 o 
   5   0   7       40.88       38.91      5.06 o 
   6   0   7        5.38        6.37      4.50 o 
  -8   1   7       28.24       24.98     10.43 o 
  -7   1   7      124.94      107.49      7.79 o 
  -6   1   7       78.77       82.96      6.03 o 
  -5   1   7       91.25       96.99      4.74 o 
  -4   1   7      318.29      310.35     31.20 o 
  -3   1   7      168.54      172.66      3.85 o 
  -2   1   7       95.06       94.80      7.82 o 
  -1   1   7       77.23       71.35      5.63 o 
   0   1   7        0.90       -1.92      3.61 o 
   1   1   7       83.61       75.73      4.17 o 
   2   1   7       45.91       52.77      3.68 o 
   3   1   7       52.35       55.29      3.09 o 
   4   1   7        5.68       11.26      4.35 o 
   5   1   7        2.82        2.99      4.14 o 
  -8   2   7       22.28       12.78     14.74 o 
  -7   2   7       44.73       53.88      6.27 o 
  -6   2   7       81.08       90.42      6.89 o 
  -5   2   7      168.86      159.67      4.82 o 
  -4   2   7      123.28      136.61      5.16 o 
  -3   2   7      209.94      205.22      7.35 o 
  -2   2   7      170.63      182.84      7.24 o 
  -1   2   7       77.77       76.79      5.21 o 
   0   2   7       24.56       24.42      4.34 o 
   1   2   7       68.39       71.60      4.21 o 
   2   2   7       42.43       46.59      3.54 o 
   3   2   7       34.55       36.44      4.39 o 
   4   2   7        2.60        1.89      4.35 o 
   5   2   7        1.20        5.76      7.26 o 
  -8   3   7       46.88       61.50      6.38 o 
  -7   3   7       12.87       10.75      4.84 o 
  -6   3   7      246.13      223.00      8.20 o 
  -5   3   7       50.87       46.05      3.50 o 
  -4   3   7      202.76      200.47      4.69 o 
  -3   3   7       72.19       75.44      3.10 o 
  -2   3   7      203.91      182.63     18.69 o 
  -1   3   7       57.37       59.89      5.56 o 
   0   3   7       51.46       54.28      5.15 o 
   1   3   7      143.91      149.40      8.28 o 
   2   3   7       23.70       26.08      4.25 o 
   3   3   7       43.72       38.99      7.58 o 
   4   3   7        0.27       -4.19      7.52 o 
  -7   4   7       12.10       20.08      5.44 o 
  -6   4   7       98.66       93.02      4.71 o 
  -5   4   7      118.43      114.21      4.98 o 
  -4   4   7        7.93       11.57      2.54 o 
  -3   4   7       49.21       57.46      8.37 o 
  -2   4   7       50.42       48.79     12.78 o 
  -1   4   7      208.12      186.03      8.47 o 
   0   4   7       26.60       11.31     11.50 o 
   1   4   7       11.64       -2.04     10.35 o 
   2   4   7       97.57       87.11      8.79 o 
   3   4   7       36.97       32.43      8.16 o 
   4   4   7       25.33       25.20      7.33 o 
  -7   5   7       25.53       22.56      4.96 o 
  -6   5   7        6.92       34.97     33.71 o 
  -5   5   7       45.18       60.87      6.80 o 
  -4   5   7       22.62       26.78      7.02 o 
  -3   5   7      100.00      117.42     15.32 o 
  -2   5   7       32.06       34.97      5.52 o 
  -1   5   7       32.01       31.61      6.06 o 
   0   5   7       11.07        8.39      5.27 o 
   1   5   7        2.71        0.00      6.53 o 
   2   5   7       23.28       26.06      8.33 o 
   3   5   7       10.93       17.36      8.03 o 
  -7   6   7       33.91       36.51     11.29 o 
  -6   6   7        0.44        9.20     12.09 o 
  -5   6   7        3.64       32.43     25.06 o 
  -4   6   7       28.92       33.80      6.69 o 
  -3   6   7       84.88       95.92      7.84 o 
  -2   6   7       25.11       33.77     11.02 o 
  -1   6   7        2.80        4.84      6.50 o 
   0   6   7        1.87        1.80      6.97 o 
   1   6   7        7.23        6.62      5.91 o 
   2   6   7        1.21        1.31      6.60 o 
  -6   7   7       18.81       21.21      6.69 o 
  -5   7   7       13.14       29.56     15.72 o 
  -4   7   7       41.22       55.76     16.98 o 
  -3   7   7       28.57       51.92     17.58 o 
  -2   7   7       21.48       53.23     22.88 o 
  -1   7   7        0.20       -1.84      4.72 o 
   0   7   7       28.38       37.54      8.72 o 
   1   7   7        1.72       -0.76      7.43 o 
  -5   8   7        2.27        3.40      5.89 o 
  -4   8   7       44.66       43.27      6.33 o 
  -3   8   7       37.07       44.20      6.35 o 
  -2   8   7       71.72       75.49      5.37 o 
  -1   8   7        0.57        1.41      6.61 o 
   0   8   7       17.17       27.21      8.62 o 
  -1 -11   8       41.31       47.30      6.11 o 
   0 -11   8       14.89       18.45      4.49 o 
   1 -11   8       20.22       20.53      7.68 o 
   2 -11   8       19.80        8.60      6.81 o 
   3 -11   8       35.61       26.82      9.36 o 
  -3 -10   8       25.74       25.87      8.25 o 
  -2 -10   8       11.61       15.24      4.22 o 
  -1 -10   8       21.98       24.97      5.18 o 
   0 -10   8       10.96       16.85      4.46 o 
   1 -10   8       83.39       80.14      6.74 o 
   2 -10   8       55.22       62.81      6.46 o 
   3 -10   8       99.85       94.06      9.91 o 
   4 -10   8       45.41       55.73      8.99 o 
  -4  -9   8        9.09       10.79      4.98 o 
  -3  -9   8       26.75       23.83      3.87 o 
  -2  -9   8       28.99       33.82      4.52 o 
  -1  -9   8       14.84       15.75      4.92 o 
   0  -9   8       30.06       35.33      5.48 o 
   1  -9   8        2.14        7.14      4.70 o 
   2  -9   8      100.18      101.83      6.94 o 
   3  -9   8       48.02       45.14      6.00 o 
   4  -9   8       50.24       50.16      8.00 o 
   5  -9   8        6.29       10.78      5.54 o 
  -4  -8   8       27.50       27.65      3.96 o 
  -3  -8   8        2.02        3.86      2.94 o 
  -2  -8   8       30.80       33.18      3.31 o 
  -1  -8   8       62.93       55.02      5.77 o 
   0  -8   8       91.00       88.25      6.02 o 
   1  -8   8        3.03        1.01      4.55 o 
   2  -8   8       37.16       37.83      5.22 o 
   3  -8   8       54.66       53.30      5.69 o 
   4  -8   8       50.22       54.14      6.46 o 
   5  -8   8       33.38       32.80      6.42 o 
  -5  -7   8       11.92       16.01      5.37 o 
  -4  -7   8       35.52       41.64      3.72 o 
  -3  -7   8       52.74       46.40      3.50 o 
  -2  -7   8      135.58      126.21      4.46 o 
  -1  -7   8      117.74      117.47      4.50 o 
   0  -7   8       15.20       19.53      2.65 o 
   1  -7   8       96.91       96.01      5.82 o 
   2  -7   8      119.00      114.20      6.27 o 
   3  -7   8       86.32       81.36      6.04 o 
   4  -7   8       38.18       41.69      4.60 o 
   5  -7   8       53.50       49.92      5.98 o 
  -6  -6   8       21.21       26.03      5.67 o 
  -5  -6   8       20.14       21.05      4.22 o 
  -4  -6   8       78.10       74.66      4.84 o 
  -3  -6   8      201.51      187.39      5.12 o 
  -2  -6   8      368.89      344.26     10.51 o 
  -1  -6   8      155.13      145.97      4.34 o 
   0  -6   8       41.48       42.32      3.15 o 
   1  -6   8       27.80       31.18      2.72 o 
   2  -6   8        1.61        2.36      3.63 o 
   3  -6   8        7.13       11.35      3.57 o 
   4  -6   8       55.85       58.10      4.90 o 
   5  -6   8       91.34       92.45      8.36 o 
   6  -6   8        1.17       -3.53      5.19 o 
  -6  -5   8       34.75       38.65      5.75 o 
  -5  -5   8        1.20        3.98      3.62 o 
  -4  -5   8       99.22       97.18      4.94 o 
  -3  -5   8      170.65      172.64      5.63 o 
  -2  -5   8      414.45      401.31      7.38 o 
  -1  -5   8      107.99      110.59      8.67 o 
   0  -5   8      121.45      125.11      4.08 o 
   1  -5   8        1.29        2.34      2.33 o 
   2  -5   8      365.13      342.72      8.41 o 
   3  -5   8       60.87       57.52      4.21 o 
   4  -5   8       31.91       34.89      4.23 o 
   5  -5   8      154.35      161.64     11.74 o 
   6  -5   8       54.08       49.08      6.07 o 
  -7  -4   8       55.46       61.32      7.87 o 
  -6  -4   8       60.93       49.01      5.24 o 
  -5  -4   8        6.25        7.83      3.83 o 
  -4  -4   8       14.55        8.77      3.46 o 
  -3  -4   8      190.18      188.53      5.70 o 
  -2  -4   8      124.35      124.56      4.88 o 
  -1  -4   8      441.25      447.28      8.98 o 
   0  -4   8      140.47      141.12      4.69 o 
   1  -4   8       19.51       21.98      2.63 o 
   2  -4   8        0.47        2.16      3.27 o 
   3  -4   8        2.18        1.57      2.27 o 
   4  -4   8       27.35       28.54      3.75 o 
   5  -4   8       17.59       19.85      3.65 o 
   6  -4   8      157.36      147.44     10.92 o 
  -7  -3   8       89.04       93.74      6.32 o 
  -6  -3   8       30.82       35.63      5.49 o 
  -5  -3   8       56.64       49.62      4.19 o 
  -4  -3   8       49.88       48.63      4.05 o 
  -3  -3   8      114.61      113.02      4.89 o 
  -2  -3   8       83.47       75.81      5.02 o 
  -1  -3   8      395.67      399.10      7.80 o 
   0  -3   8      398.97      395.50      6.92 o 
   1  -3   8      134.85      129.52      3.92 o 
   2  -3   8      190.28      195.79      7.60 o 
   3  -3   8      110.17      109.75      3.72 o 
   4  -3   8       14.72       16.93      2.72 o 
   5  -3   8       16.29       18.96      3.55 o 
   6  -3   8       30.41       31.56      5.56 o 
  -7  -2   8       99.94      111.46      5.49 o 
  -6  -2   8       35.04       35.62      4.60 o 
  -5  -2   8       45.38       46.30      4.22 o 
  -4  -2   8       39.98       37.06      3.97 o 
  -3  -2   8        8.76        8.03      3.36 o 
  -2  -2   8       55.33       58.33      2.92 o 
  -1  -2   8      493.05      496.87     17.07 o 
   0  -2   8      138.49      140.30      3.38 o 
   1  -2   8       94.86      101.48      3.43 o 
   2  -2   8       89.92       89.86      3.28 o 
   3  -2   8       57.84       58.98      3.44 o 
   4  -2   8       22.30       21.02      2.86 o 
   5  -2   8       17.73       19.14      3.45 o 
  -7  -1   8      113.43      119.42      7.55 o 
  -6  -1   8       84.94       82.13     10.00 o 
  -5  -1   8       50.06       54.37      4.19 o 
  -4  -1   8       55.14       48.74      4.00 o 
  -3  -1   8      437.01      407.61      9.70 o 
  -2  -1   8       63.38       61.17      2.57 o 
  -1  -1   8      273.38      268.20      7.67 o 
   0  -1   8      652.71      637.82     14.41 o 
   1  -1   8       23.15       26.31      2.19 o 
   2  -1   8       79.33       75.26      3.02 o 
   3  -1   8        1.08        0.71      2.07 o 
   4  -1   8       49.81       44.69      3.35 o 
   5  -1   8       14.76       17.75      4.60 o 
  -7   0   8      132.71      132.19     12.39 o 
  -6   0   8      131.38      125.46      5.41 o 
  -5   0   8       63.24       67.90      5.51 o 
  -4   0   8        2.22        3.09      4.86 o 
  -3   0   8       36.72       36.33      5.15 o 
  -2   0   8       19.92       24.38      4.62 o 
  -1   0   8       19.91       17.93      4.61 o 
   0   0   8      570.75      566.36     17.93 o 
   1   0   8      744.19      709.43     11.54 o 
   2   0   8      127.23      125.76     11.36 o 
   3   0   8        7.94        9.73      2.78 o 
   4   0   8        2.02        3.87      4.11 o 
   5   0   8       22.86       25.54      5.22 o 
  -7   1   8       37.29       31.72      7.31 o 
  -6   1   8      226.97      213.45      7.86 o 
  -5   1   8       87.73       81.13     17.52 o 
  -4   1   8      134.03      143.97      6.34 o 
  -3   1   8      327.46      356.50     14.89 o 
  -2   1   8       68.01       69.37      5.55 o 
  -1   1   8       32.37       29.42      4.76 o 
   0   1   8       59.70       64.22      5.44 o 
   1   1   8      372.34      355.80      8.92 o 
   2   1   8       81.44       80.30      5.39 o 
   3   1   8       28.45       25.88      3.44 o 
   4   1   8        3.82        3.44      4.50 o 
   5   1   8       17.04       13.96      6.95 o 
  -7   2   8       40.06       31.21      6.65 o 
  -6   2   8      121.20      123.11      7.10 o 
  -5   2   8       74.47       72.28     10.05 o 
  -4   2   8      153.83      147.32     10.51 o 
  -3   2   8      218.40      240.26      8.72 o 
  -2   2   8       80.53       83.79      6.02 o 
  -1   2   8       69.37       67.85      5.89 o 
   0   2   8       40.30       42.83      5.13 o 
   1   2   8       23.56       27.82      4.82 o 
   2   2   8        1.76       -0.33      4.35 o 
   3   2   8       16.61       16.16      7.21 o 
   4   2   8        3.73        4.07      7.35 o 
  -7   3   8       23.86       22.83      9.41 o 
  -6   3   8      182.10      169.17      8.47 o 
  -5   3   8       37.81       45.56      5.43 o 
  -4   3   8      105.86      111.57      6.38 o 
  -3   3   8       24.77       27.40     13.97 o 
  -2   3   8      109.74      100.05     21.27 o 
  -1   3   8       86.62       90.72      6.25 o 
   0   3   8       11.10       14.56      4.50 o 
   1   3   8       13.99       15.79      5.27 o 
   2   3   8       26.35       25.01      6.72 o 
   3   3   8       10.91       12.54      7.30 o 
   4   3   8        0.65       -0.77      6.92 o 
  -7   4   8       16.23        5.82     10.74 o 
  -6   4   8       16.33        5.64     10.35 o 
  -5   4   8      413.61      397.07     11.64 o 
  -4   4   8       73.07       80.34     13.59 o 
  -3   4   8      118.23      122.99      8.35 o 
  -2   4   8        1.72       -5.82     13.26 o 
  -1   4   8       78.12       72.94     17.40 o 
   0   4   8       26.28       11.69      8.89 o 
   1   4   8        4.88        8.55      7.40 o 
   2   4   8       29.00       32.28      8.40 o 
   3   4   8        9.73        9.17      7.09 o 
  -6   5   8        1.79       -1.19      6.60 o 
  -5   5   8      108.32      109.53      9.17 o 
  -4   5   8      157.49      166.63      9.49 o 
  -3   5   8       62.72       75.97     12.92 o 
  -2   5   8       29.22       29.45      6.47 o 
  -1   5   8       11.96       16.44      5.88 o 
   0   5   8       63.58       56.49      6.68 o 
   1   5   8       14.59       17.34      7.14 o 
   2   5   8        2.35        5.86      7.07 o 
  -6   6   8       14.89       44.00     24.85 o 
  -5   6   8        2.97       13.27     17.26 o 
  -4   6   8        8.04       11.25      6.24 o 
  -3   6   8       24.15       20.91     11.32 o 
  -2   6   8       26.32       31.32      7.31 o 
  -1   6   8       52.87       64.92     14.60 o 
   0   6   8       24.12       24.50      6.62 o 
   1   6   8       11.32        6.96      5.87 o 
  -5   7   8        0.97       11.74     14.10 o 
  -4   7   8       12.18       39.68     19.55 o 
  -3   7   8        3.14       30.86     27.41 o 
  -2   7   8       43.23       71.94     29.87 o 
  -1   7   8        0.86       -0.48      6.49 o 
   0   7   8       10.06       14.08      8.22 o 
   0 -11   9       13.28       20.45      5.72 o 
   1 -11   9       23.48       20.17      5.54 o 
   2 -11   9        9.57       14.11      7.92 o 
  -2 -10   9        6.49        7.17      4.11 o 
  -1 -10   9       18.53       16.45      5.20 o 
   0 -10   9       25.25       31.65      5.42 o 
   1 -10   9       56.10       56.43      6.34 o 
   2 -10   9       31.72       29.92      7.08 o 
   3 -10   9        2.14       -4.84      7.74 o 
  -3  -9   9        3.40        2.36      4.02 o 
  -2  -9   9       67.43       57.91      5.11 o 
  -1  -9   9       35.65       32.29      5.39 o 
   0  -9   9       52.82       58.70      5.88 o 
   1  -9   9        1.29       -0.78      4.76 o 
   2  -9   9       82.82       86.98      6.84 o 
   3  -9   9       46.59       43.40      5.74 o 
   4  -9   9       84.13       71.50      8.77 o 
  -4  -8   9       18.19       14.13      3.50 o 
  -3  -8   9        9.00        6.86      3.18 o 
  -2  -8   9       26.14       24.65      4.43 o 
  -1  -8   9       45.92       50.60      5.98 o 
   0  -8   9       94.79       89.24      6.04 o 
   1  -8   9       87.19       94.14      6.56 o 
   2  -8   9        1.52        1.62      4.45 o 
   3  -8   9       42.32       47.74      5.94 o 
   4  -8   9       47.00       49.44      8.78 o 
  -5  -7   9        9.95       16.56      5.26 o 
  -4  -7   9       39.02       36.92      4.39 o 
  -3  -7   9       17.73       21.01      3.48 o 
  -2  -7   9        0.38        1.38      2.95 o 
  -1  -7   9        6.19        7.74      3.04 o 
   0  -7   9      101.18       98.39     12.52 o 
   1  -7   9      155.13      164.14      7.13 o 
   2  -7   9       19.21       22.45      4.65 o 
   3  -7   9       15.18       19.10      4.85 o 
   4  -7   9        8.83        6.53      4.66 o 
   5  -7   9       10.30        9.25      5.03 o 
  -5  -6   9       33.72       33.28      4.71 o 
  -4  -6   9       85.85       80.78      5.03 o 
  -3  -6   9       14.50       16.04      3.55 o 
  -2  -6   9        2.96        3.84      2.88 o 
  -1  -6   9       15.87       15.33      3.30 o 
   0  -6   9       61.42       62.20      3.49 o 
   1  -6   9       62.68       63.04      5.22 o 
   2  -6   9       73.78       76.34      5.61 o 
   3  -6   9      169.56      169.96      7.34 o 
   4  -6   9       18.85       17.07      3.91 o 
   5  -6   9       29.52       26.77      5.59 o 
  -6  -5   9       50.84       51.01      4.97 o 
  -5  -5   9        6.78        8.10      3.72 o 
  -4  -5   9       34.06       30.02      4.30 o 
  -3  -5   9      104.00      105.97      5.95 o 
  -2  -5   9      220.12      206.45      6.00 o 
  -1  -5   9      190.76      186.56      6.88 o 
   0  -5   9       24.98       25.29      2.79 o 
   1  -5   9       66.33       70.34      3.63 o 
   2  -5   9      192.81      196.72      7.03 o 
   3  -5   9       38.09       43.51      4.75 o 
   4  -5   9       14.43       16.66      4.07 o 
   5  -5   9       13.65       12.20      4.17 o 
  -6  -4   9       40.84       48.68      6.96 o 
  -5  -4   9      150.53      145.23      6.08 o 
  -4  -4   9        0.47       -1.11      3.60 o 
  -3  -4   9      100.11      110.01      5.13 o 
  -2  -4   9      179.14      174.61      6.94 o 
  -1  -4   9      491.06      472.36      9.93 o 
   0  -4   9       71.03       69.28      3.54 o 
   1  -4   9       39.79       41.10      3.06 o 
   2  -4   9       21.19       24.44      2.85 o 
   3  -4   9       33.29       26.64      3.12 o 
   4  -4   9        2.37        2.02      3.32 o 
   5  -4   9        1.30        4.44      5.09 o 
  -6  -3   9       44.19       46.22      4.73 o 
  -5  -3   9      177.39      171.35      6.18 o 
  -4  -3   9       59.79       57.37      4.60 o 
  -3  -3   9        6.33        5.89      5.64 o 
  -2  -3   9       83.42       81.12      5.76 o 
  -1  -3   9       70.77       79.14      5.67 o 
   0  -3   9      180.28      185.30      4.47 o 
   1  -3   9       63.98       65.94      3.05 o 
   2  -3   9       12.32        8.28      2.30 o 
   3  -3   9       30.89       26.90      3.51 o 
   4  -3   9        0.59       -0.48      3.18 o 
   5  -3   9        8.11       17.69      9.17 o 
  -7  -2   9        7.39        1.85      6.31 o 
  -6  -2   9       55.25       56.60      5.62 o 
  -5  -2   9       46.74       45.25      4.34 o 
  -4  -2   9       49.76       56.81      4.39 o 
  -3  -2   9      133.02      127.69      6.73 o 
  -2  -2   9      125.15      130.10      6.53 o 
  -1  -2   9       61.23       67.23      5.44 o 
   0  -2   9      148.54      151.20      6.55 o 
   1  -2   9       84.93       99.47      5.70 o 
   2  -2   9       23.10       24.24      3.50 o 
   3  -2   9       17.03       15.74      3.06 o 
   4  -2   9       17.02       14.45      3.18 o 
   5  -2   9        3.07        4.06      7.46 o 
  -7  -1   9       98.65      100.28      7.52 o 
  -6  -1   9       55.84       57.36      5.27 o 
  -5  -1   9       20.55       21.92      3.93 o 
  -4  -1   9      188.02      194.80      8.37 o 
  -3  -1   9      113.08      123.31      7.15 o 
  -2  -1   9      104.78       97.71      6.33 o 
  -1  -1   9       12.26       12.99      4.53 o 
   0  -1   9      528.23      537.04     11.56 o 
   1  -1   9       58.70       53.84      5.04 o 
   2  -1   9       72.59       71.03      4.40 o 
   3  -1   9       20.33       27.72      3.23 o 
   4  -1   9       18.79       17.10      4.75 o 
  -7   0   9      139.88      145.09      9.82 o 
  -6   0   9      129.08      154.40      8.93 o 
  -5   0   9       39.38       31.38     12.01 o 
  -4   0   9       92.14       95.82      6.53 o 
  -3   0   9        4.52        5.03      4.53 o 
  -2   0   9       55.09       53.62      6.10 o 
  -1   0   9       26.53       28.06      5.09 o 
   0   0   9       34.93       36.07      5.30 o 
   1   0   9      218.13      190.07      7.27 o 
   2   0   9       36.20       46.10      5.18 o 
   3   0   9       44.32       41.87      3.48 o 
   4   0   9        0.13       -0.32      4.62 o 
  -7   1   9       26.43       40.01      6.68 o 
  -6   1   9      127.52      133.81     10.83 o 
  -5   1   9      121.56      113.55     30.84 o 
  -4   1   9        1.56        8.88      5.61 o 
  -3   1   9       70.98       73.13      6.44 o 
  -2   1   9       33.88       36.94      5.57 o 
  -1   1   9       44.48       48.61      5.33 o 
   0   1   9        9.04       14.26      4.70 o 
   1   1   9       84.20       86.05      8.33 o 
   2   1   9      128.07      116.26      6.61 o 
   3   1   9       51.09       47.48      8.18 o 
   4   1   9        6.13       11.18      6.63 o 
  -7   2   9        6.72        6.51      6.33 o 
  -6   2   9       76.03       73.62      6.27 o 
  -5   2   9      117.39      118.69      8.80 o 
  -4   2   9       36.57       28.56     21.78 o 
  -3   2   9        0.53        4.38      5.14 o 
  -2   2   9       31.09       34.39      5.52 o 
  -1   2   9       21.61       23.75      4.87 o 
   0   2   9       29.03       27.91      4.71 o 
   1   2   9      155.33      149.22      7.01 o 
   2   2   9      101.61       91.12      9.01 o 
   3   2   9       34.75       39.43      8.14 o 
  -6   3   9       66.12       69.30      6.64 o 
  -5   3   9      156.49      148.35      7.01 o 
  -4   3   9       55.65       55.23      5.68 o 
  -3   3   9       87.10       97.59     22.83 o 
  -2   3   9       44.33       45.85     16.41 o 
  -1   3   9       27.52       34.32     11.92 o 
   0   3   9       20.91       23.81      5.08 o 
   1   3   9       27.74       28.62      5.06 o 
   2   3   9       53.95       54.80      8.89 o 
   3   3   9        8.11       12.55      6.85 o 
  -6   4   9        1.25       14.69     11.63 o 
  -5   4   9      145.15      137.53      8.78 o 
  -4   4   9       45.97       46.95     12.51 o 
  -3   4   9      109.71      109.89     14.30 o 
  -2   4   9        4.47        1.95      9.06 o 
  -1   4   9       19.53       12.88      6.32 o 
   0   4   9       35.06       32.97      6.43 o 
   1   4   9        0.35        2.95      6.83 o 
   2   4   9        1.27        7.85      7.94 o 
  -6   5   9       10.52       18.99      7.11 o 
  -5   5   9        4.69       13.45     12.48 o 
  -4   5   9      112.54      114.44     13.57 o 
  -3   5   9       58.95       65.57     12.08 o 
  -2   5   9       53.47       49.23      6.61 o 
  -1   5   9        4.73        2.03      6.08 o 
   0   5   9       11.64        7.80      6.29 o 
   1   5   9        9.35        7.40      7.66 o 
  -5   6   9       20.14       19.53      7.06 o 
  -4   6   9       79.31       91.56      8.48 o 
  -3   6   9       50.39       60.71      9.76 o 
  -2   6   9       24.49       26.98      7.53 o 
  -1   6   9        5.72        7.90      4.65 o 
   0   6   9       11.93       10.90      8.52 o 
  -1 -10  10        3.87        3.06      5.72 o 
   0 -10  10        0.38       -2.05      5.28 o 
   1 -10  10        0.29        0.24      5.40 o 
   2 -10  10       25.43       23.27      5.80 o 
  -3  -9  10        2.60        4.50      4.50 o 
  -2  -9  10       28.52       32.22      4.84 o 
  -1  -9  10       11.88        8.73      5.72 o 
   0  -9  10       57.49       53.45      5.92 o 
   1  -9  10        5.99        9.90      5.06 o 
   2  -9  10       14.94       19.84      5.22 o 
   3  -9  10        2.00        7.02      5.41 o 
  -3  -8  10        9.19       12.23      4.49 o 
  -2  -8  10        1.42        3.19      4.16 o 
  -1  -8  10       38.65       39.04      6.10 o 
   0  -8  10       56.84       66.37      7.01 o 
   1  -8  10      118.31      119.51      6.78 o 
   2  -8  10        3.35        5.40      4.83 o 
   3  -8  10       13.19       17.30      5.15 o 
   4  -8  10        0.23        0.92      4.96 o 
  -4  -7  10       10.23       15.09      3.73 o 
  -3  -7  10       11.32       13.69      3.47 o 
  -2  -7  10       17.11       12.16      3.58 o 
  -1  -7  10       32.39       36.08      6.30 o 
   0  -7  10       28.93       33.22      4.97 o 
   1  -7  10       68.38       71.51      5.59 o 
   2  -7  10       86.00       97.26      6.48 o 
   3  -7  10       32.96       31.03      5.00 o 
   4  -7  10       23.07       28.85      7.92 o 
  -5  -6  10        1.74        1.28      4.25 o 
  -4  -6  10       35.39       37.13      4.70 o 
  -3  -6  10       39.71       38.38      4.43 o 
  -2  -6  10       30.27       34.76      4.96 o 
  -1  -6  10        0.85        4.20      3.24 o 
   0  -6  10       13.40       15.26      2.81 o 
   1  -6  10      130.04      125.38      6.26 o 
   2  -6  10       51.39       54.28      5.27 o 
   3  -6  10       12.28       15.00      7.23 o 
   4  -6  10        9.58       18.56      8.36 o 
  -5  -5  10       42.92       41.07      4.58 o 
  -4  -5  10       12.38        9.35      3.88 o 
  -3  -5  10       72.58       76.22      4.81 o 
  -2  -5  10        0.50        1.09      4.34 o 
  -1  -5  10        0.37        2.27      3.91 o 
   0  -5  10        3.94        2.33      2.55 o 
   1  -5  10       78.52       83.77      5.09 o 
   2  -5  10      110.99       99.21     10.09 o 
   3  -5  10       20.34       20.72      7.92 o 
   4  -5  10       30.62       27.80      7.98 o 
  -6  -4  10       23.95       28.18      4.75 o 
  -5  -4  10      161.25      160.55      7.61 o 
  -4  -4  10       42.35       42.43      4.54 o 
  -3  -4  10       26.63       23.33      5.24 o 
  -2  -4  10        0.93        3.17      4.44 o 
  -1  -4  10       23.35       23.32      4.73 o 
   0  -4  10       53.63       59.96      5.22 o 
   1  -4  10       11.79       11.05      3.38 o 
   2  -4  10      119.14      120.69      5.85 o 
   3  -4  10      262.28      245.18     12.82 o 
   4  -4  10       69.81       71.67      6.82 o 
  -6  -3  10       21.13       28.24      5.36 o 
  -5  -3  10       41.33       52.04      4.96 o 
  -4  -3  10      194.59      186.38     14.10 o 
  -3  -3  10       83.10       81.88      6.33 o 
  -2  -3  10       90.30       99.75      6.30 o 
  -1  -3  10       70.55       68.76      5.79 o 
   0  -3  10       79.48       80.88      5.74 o 
   1  -3  10       19.96       26.48      3.91 o 
   2  -3  10       59.23       67.75      4.54 o 
   3  -3  10       95.61       97.94      6.04 o 
   4  -3  10       14.91       16.49      4.48 o 
  -6  -2  10        6.43        5.92      4.88 o 
  -5  -2  10       42.51       44.85      6.01 o 
  -4  -2  10      175.99      176.25      9.89 o 
  -3  -2  10       49.38       48.12      6.12 o 
  -2  -2  10       87.72       90.70     11.25 o 
  -1  -2  10       82.77       85.67      6.36 o 
   0  -2  10       92.62       86.80      6.04 o 
   1  -2  10        8.52        8.39      4.16 o 
   2  -2  10       14.35       14.15      3.59 o 
   3  -2  10        9.20        8.38      3.45 o 
   4  -2  10        2.80        1.62      4.84 o 
  -6  -1  10        2.74        3.71      6.74 o 
  -5  -1  10       59.39       67.99      7.08 o 
  -4  -1  10      127.79      125.71      7.51 o 
  -3  -1  10       31.85       36.56      5.71 o 
  -2  -1  10       65.11       71.12      6.30 o 
  -1  -1  10        9.23        7.21      4.58 o 
   0  -1  10       38.90       42.17      7.49 o 
   1  -1  10       93.36       91.87      7.34 o 
   2  -1  10       14.50       14.89      3.67 o 
   3  -1  10        2.12        2.00      3.55 o 
   4  -1  10        2.19        0.95      5.02 o 
  -6   0  10       42.30       46.32      7.15 o 
  -5   0  10       21.46       13.83     14.80 o 
  -4   0  10       32.48       26.87      5.46 o 
  -3   0  10      327.85      321.98     13.22 o 
  -2   0  10      217.93      222.49      9.04 o 
  -1   0  10       62.16       65.08      6.43 o 
   0   0  10       19.17        9.44      4.48 o 
   1   0  10      114.68      113.57      6.62 o 
   2   0  10       36.14       33.48      4.15 o 
   3   0  10       44.19       40.62      7.95 o 
  -6   1  10       51.98       55.74      7.92 o 
  -5   1  10       36.27       23.50     10.45 o 
  -4   1  10       27.23       34.37      5.90 o 
  -3   1  10      210.65      218.04     14.35 o 
  -2   1  10      126.12      134.01      7.97 o 
  -1   1  10       27.83       25.31      5.14 o 
   0   1  10       15.79       17.45      5.04 o 
   1   1  10        1.94        0.57      3.86 o 
   2   1  10        9.91        5.16      4.87 o 
   3   1  10       22.83       23.70      7.74 o 
  -6   2  10       58.35       68.30      6.85 o 
  -5   2  10       31.72       44.75     14.90 o 
  -4   2  10       52.56       48.66     21.98 o 
  -3   2  10        0.73        5.81      5.24 o 
  -2   2  10       12.44       17.32      5.96 o 
  -1   2  10        0.26        5.35      5.18 o 
   0   2  10       22.26       23.43      5.46 o 
   1   2  10        5.60       10.16      4.96 o 
   2   2  10        9.68       15.51      7.99 o 
  -6   3  10        1.62       11.34     11.27 o 
  -5   3  10      113.31      101.32      9.10 o 
  -4   3  10       27.11       18.79     14.93 o 
  -3   3  10        1.26       -3.02     13.96 o 
  -2   3  10       43.91       23.41     17.92 o 
  -1   3  10        3.33        9.40      5.01 o 
   0   3  10        9.17       14.81      9.28 o 
   1   3  10        1.99        3.74      6.65 o 
   2   3  10       49.66       59.24      9.60 o 
  -5   4  10       23.51       30.53      7.73 o 
  -4   4  10       88.74       91.69      8.30 o 
  -3   4  10       33.98       32.36      7.58 o 
  -2   4  10       22.03       16.56     13.26 o 
  -1   4  10        0.47        1.36      7.67 o 
   0   4  10        9.14        6.45      5.38 o 
   1   4  10       12.48       11.73      6.72 o 
  -4   5  10       24.98       32.49     11.12 o 
  -3   5  10       26.13       37.64      7.98 o 
  -2   5  10       57.24       60.38      7.28 o 
  -1   5  10        7.70        4.86      6.12 o 
  -1  -9  11       31.30       34.81      6.33 o 
   0  -9  11       30.45       26.47      5.57 o 
   1  -9  11        3.52       -0.68      6.80 o 
  -3  -8  11       13.14       10.30      4.92 o 
  -2  -8  11        6.43        3.19      5.15 o 
  -1  -8  11       16.11       18.68      5.79 o 
   0  -8  11        3.35        4.24      5.71 o 
   1  -8  11       56.12       47.90      8.43 o 
   2  -8  11       11.64        8.67      8.55 o 
  -3  -7  11       24.65       23.24      4.67 o 
  -2  -7  11       15.80       19.20      5.71 o 
  -1  -7  11        4.77        1.38      5.97 o 
   0  -7  11       15.26       14.31      5.40 o 
   1  -7  11       32.28       33.35      8.93 o 
   2  -7  11       43.14       47.27      8.69 o 
   3  -7  11       12.03        9.76      8.31 o 
  -4  -6  11       19.97       20.49      4.72 o 
  -3  -6  11       19.51       23.77      7.36 o 
  -2  -6  11       15.57       17.05      3.96 o 
  -1  -6  11       27.21       24.51      5.46 o 
   0  -6  11       30.03       30.20      5.86 o 
   1  -6  11       23.14       22.68      6.24 o 
   2  -6  11       31.76       33.90      9.11 o 
   3  -6  11       20.09       21.33      8.76 o 
  -5  -5  11       47.02       43.95      5.35 o 
  -4  -5  11        0.90       -0.91      4.21 o 
  -3  -5  11       16.64       21.83      5.28 o 
  -2  -5  11       14.16       15.13      5.02 o 
  -1  -5  11       83.33       86.49      7.80 o 
   0  -5  11       15.21       17.71      3.75 o 
   1  -5  11       11.08       11.05      5.50 o 
   2  -5  11       94.19       95.11      7.73 o 
   3  -5  11       26.00       23.37      7.78 o 
  -5  -4  11       19.83       14.82      4.58 o 
  -4  -4  11       80.17       74.83      6.81 o 
  -3  -4  11       18.55       16.42      6.11 o 
  -2  -4  11       21.20       25.91      5.26 o 
  -1  -4  11        3.77        4.61      6.04 o 
   0  -4  11        3.33        2.55      4.38 o 
   1  -4  11       16.41       19.06      4.00 o 
   2  -4  11       41.60       39.37      7.12 o 
   3  -4  11       33.96       35.79      5.92 o 
  -5  -3  11        6.59       11.42      5.67 o 
  -4  -3  11      119.70      110.42      7.24 o 
  -3  -3  11       82.57       78.66      6.84 o 
  -2  -3  11       23.13       27.49      5.29 o 
  -1  -3  11       16.49       14.87      4.67 o 
   0  -3  11        4.69        2.66      4.30 o 
   1  -3  11       13.08       10.79      3.86 o 
   2  -3  11       15.83       19.85      3.96 o 
   3  -3  11       51.19       58.07      6.40 o 
  -5  -2  11       12.01       16.22      6.22 o 
  -4  -2  11       46.46       48.30      9.00 o 
  -3  -2  11       73.36       79.40      7.83 o 
  -2  -2  11       84.64       73.28      7.00 o 
  -1  -2  11        7.03        6.82      4.80 o 
   0  -2  11       39.91       46.20      5.73 o 
   1  -2  11        3.46        3.89      4.37 o 
   2  -2  11       15.99       15.54      3.85 o 
   3  -2  11       65.79       67.35      4.95 o 
  -5  -1  11        4.75        7.14      6.16 o 
  -4  -1  11       49.57       54.33      6.46 o 
  -3  -1  11      176.38      168.86     12.04 o 
  -2  -1  11       48.00       49.47      6.35 o 
  -1  -1  11       50.25       55.02      6.59 o 
   0  -1  11        7.64        9.63      4.61 o 
   1  -1  11       49.49       51.93      5.90 o 
   2  -1  11        4.75        5.44      3.92 o 
   3  -1  11       29.77       31.17      7.50 o 
  -5   0  11        5.32        2.25     11.44 o 
  -4   0  11       40.75       57.94      7.36 o 
  -3   0  11      102.37      102.78     10.03 o 
  -2   0  11       34.23       36.79      6.17 o 
  -1   0  11       82.80       77.69      7.19 o 
   0   0  11        0.21       -4.39      5.52 o 
   1   0  11        0.18       -3.06      5.25 o 
   2   0  11        8.82        3.91      3.98 o 
  -5   1  11        8.69       -0.57     12.79 o 
  -4   1  11       20.01       24.71      8.91 o 
  -3   1  11       20.63       23.63      6.61 o 
  -2   1  11      125.61      117.01      7.92 o 
  -1   1  11      122.33      119.31      7.92 o 
   0   1  11       27.79       22.15      5.32 o 
   1   1  11        1.34       -4.70      4.94 o 
   2   1  11        4.89        7.55      7.46 o 
  -5   2  11        9.37        1.33     10.96 o 
  -4   2  11        6.50       -9.07     19.24 o 
  -3   2  11       48.71       58.62      9.75 o 
  -2   2  11      206.12      216.01      9.67 o 
  -1   2  11      118.01      108.01      7.56 o 
   0   2  11       19.29       21.06      5.97 o 
   1   2  11        2.46       -5.84      8.42 o 
  -4   3  11        3.93       -4.83      9.42 o 
  -3   3  11       64.35       47.13     24.66 o 
  -2   3  11       27.21       29.66     22.10 o 
  -1   3  11        8.08       11.55      5.75 o 
   0   3  11       12.09       17.70      7.40 o 
  -3   4  11        5.11       -2.36      6.88 o 
  -2   4  11        2.50       -8.18      9.09 o 
  -1  -8  12        7.73        6.56      5.74 o 
   0  -8  12       18.89       23.51      6.68 o 
  -2  -7  12       13.88       13.45      6.04 o 
  -1  -7  12       18.49       23.47      6.73 o 
   0  -7  12       13.93       12.46      6.12 o 
   1  -7  12        1.19       -2.87      5.80 o 
  -3  -6  12       19.23       20.15      6.12 o 
  -2  -6  12       21.91       18.91      6.21 o 
  -1  -6  12       29.36       38.64      6.56 o 
   0  -6  12        6.62        7.20      5.59 o 
   1  -6  12        7.79       11.14      6.34 o 
   2  -6  12       23.02       25.13      7.13 o 
  -4  -5  12       45.26       51.48      6.76 o 
  -3  -5  12       15.21       14.48      6.52 o 
  -2  -5  12        5.72        7.72      4.51 o 
  -1  -5  12       14.51       14.13      4.34 o 
   0  -5  12       31.38       25.68      6.44 o 
   1  -5  12       11.92       19.27      5.84 o 
   2  -5  12       11.55        8.20      6.52 o 
  -4  -4  12      101.30       97.24     12.06 o 
  -3  -4  12        4.49        4.50      5.17 o 
  -2  -4  12       11.86       16.69      5.29 o 
  -1  -4  12        4.25        7.65      5.06 o 
   0  -4  12       63.96       66.15      5.19 o 
   1  -4  12       18.78       25.03      6.12 o 
   2  -4  12        1.49        1.34      5.09 o 
  -4  -3  12        8.79       14.29      5.77 o 
  -3  -3  12       30.02       24.69      6.72 o 
  -2  -3  12       32.97       32.37      5.54 o 
  -1  -3  12       29.15       31.96      5.46 o 
   0  -3  12        7.45        6.73      4.96 o 
   1  -3  12        5.18        6.88      3.92 o 
   2  -3  12       12.77        7.59      5.98 o 
  -4  -2  12       12.09       12.12      6.11 o 
  -3  -2  12       34.05       34.70      7.44 o 
  -2  -2  12       31.60       27.61      6.81 o 
  -1  -2  12        2.16       -6.17     11.29 o 
   0  -2  12        2.06        1.78      5.22 o 
   1  -2  12        1.04        2.62      4.00 o 
   2  -2  12        9.80        7.38      4.14 o 
  -4  -1  12        6.61       15.40      6.02 o 
  -3  -1  12       52.27       55.41      9.65 o 
  -2  -1  12       25.17       21.63      6.07 o 
  -1  -1  12       21.51       17.88      7.45 o 
   0  -1  12       28.70       14.37      5.65 o 
   1  -1  12        7.10       -2.72      5.41 o 
  -4   0  12        0.40        5.38      7.14 o 
  -3   0  12       19.99       21.89      5.90 o 
  -2   0  12       85.04       89.20      7.54 o 
  -1   0  12       55.20       52.63      7.24 o 
   0   0  12       19.71       18.34      5.65 o 
   1   0  12        0.98       -6.11      6.11 o 
  -4   1  12        8.37       12.88      8.42 o 
  -3   1  12       16.90       23.70      6.86 o 
  -2   1  12       28.13       31.53      6.20 o 
  -1   1  12       15.00       22.47      6.59 o 
   0   1  12       55.81       54.23      7.08 o 
  -3   2  12       17.96        9.69     14.89 o 
  -2   2  12        1.20        9.83      6.06 o 
  -1   2  12       19.74       27.95      6.74 o 
  -1  -5  13        7.92       13.27      6.46 o 
  -2  -4  13       25.63       21.68      6.09 o 
  -1  -4  13        3.92        6.18      5.03 o 
   0  -4  13        4.30        7.67      5.51 o 
  -2  -3  13       12.87        8.87      6.29 o 
  -1  -3  13       10.27        7.21      5.74 o 
   0  -3  13       13.13       14.19      5.52 o 
  -2  -2  13        3.30        0.71      5.69 o 
  -1  -2  13       18.15       12.99      5.66 o 
  -2  -1  13        9.38       14.44      6.45 o 
                                                 
